# Supplementary material for: London dispersion driven compaction of coordination cages in the gas-phase – a combined ion mobility and theoretical study
Source: Chem Sci. 2024 Oct 14;15(46):19264–72. doi: 10.1039/d4sc04786a (PMC11520353; doi:10.1039/d4sc04786a)
Supplement: SC-015-D4SC04786A-s002 [file SC-015-D4SC04786A-s002.cif]

# Supplementary Information (SI) for Chemical Science.
# This journal is © The Royal Society of Chemistry 2024

####################################################################### 
# 
# This file contains crystal structure data downloaded from the 
# Cambridge Structural Database (CSD) hosted by the Cambridge 
# Crystallographic Data Centre (CCDC).
# 
# Full information about CCDC data access policies and citation 
# guidelines are available at http://www.ccdc.cam.ac.uk/access/V1 
# 
# Audit and citation data items may have been added by the CCDC. 
# Please retain this information to preserve the provenance of 
# this file and to allow appropriate attribution of the data. 
# 
#######################################################################

data_cd248d_sq
_database_code_depnum_ccdc_archive 'CCDC 2253145'
loop_
_audit_author_name
_audit_author_address
'Julian Jacob Holstein'
;TU Dortmund University
Germany
;
_audit_update_record             
;
2023-03-31 deposited with the CCDC.	2024-10-14 downloaded from the CCDC.
;
# start Validation Reply Form
_vrf_THETM01_cd248d_sq           
;
PROBLEM: The value of sine(theta_max)/wavelength is less than 0.550
RESPONSE: The extremely poor scattering power of the crystals does not allow
for higher order data to be collected even though using a highly brilliant
third generation synchrotron source and a long wavelength of 0.88561 A was
chosen to increase primary beam intensity and the effective cross-section of
photons to maximize the reflection intensities and significantly push the
resolution limit to 1.2 A.
;
_vrf_PLAT088_cd248d_sq           
;
PROBLEM: Poor Data / Parameter Ratio ....................       5.93 Note  
RESPONSE: With this structure we are clearly sailing into the macromolecular
domain of structures and have extensively used restraints in a macromolecular
fashion to compensate for limited observations.
;
_vrf_PLAT733_cd248d_sq           
;
PROBLEM: Torsion Calc    -179(10), Rep    -179(99) ......       9.90 s.u.-R
RESPONSE: Due to large s.u.'s on unit cell dimensions as well as a restrained
refienement the s.u. calculated by SHELXL appears to be extremely high.  
;
_vrf_PLAT934_cd248d_sq           
;
PROBLEM: Number of (Iobs-Icalc)/Sigma(W) > 10 Outliers ..         25 Check 
RESPONSE: Despite using squeeze routine for solvent flattening, the number of
outliers is high reflecting the overall weak crystal quality.
;
_vrf_PLAT084_cd248d_sq           
;
PROBLEM: High wR2 Value (i.e. > 0.25) ...................       0.45 Report
RESPONSE: The high wR2 reflects the flexibility of the structure and weak
crystal quality. Nevertheless geometry and ADP restraints ensure a chemically
and physically meaningful structural model. 
;
_vrf_PLAT260_cd248d_sq           
;
PROBLEM: Large Average Ueq of Residue Including     F2_12      0.363 Check 
RESPONSE: Structural flexibility in this supramolecular assembly is quite
high, especially for highly volatile and co-crystallized Tetrafluoroborate 
counter ions residues 11 to 16. Great care has therefore been taken during
structural modelling and the final model was verified using the experimentally
observed electron density, which supports the constructed model including
those highly flexible residues. 
;
_vrf_PLAT342_cd248d_sq           
;
PROBLEM: Low Bond Precision on  C-C Bonds ...............    0.02242 Ang.  
RESPONSE: The flexibility of the modeled structure is reflected in the low
precision of C-C bonds. 
;
_vrf_PLAT922_cd248d_sq           
;
PROBLEM: wR2 in the CIF and FCF Differ by ...............     0.0059 Check 
RESPONSE: This might be a result of different ways to calculate the wR2. 
;
_audit_creation_method           
;
FinalCif by Daniel Kratzert, Freiburg 2019,
https://github.com/dkratzert/FinalCif
;
_shelx_SHELXL_version_number     2014/7
_chemical_name_systematic        ?
_chemical_name_common            ?
_chemical_formula_sum            'C168 H92 B3.50 F14 N12 Pd2'
_chemical_formula_moiety         ?
_chemical_formula_weight         2795.17
_chemical_melting_point          ?
_space_group_crystal_system      monoclinic
_space_group_IT_number           14
_space_group_name_H-M_alt        'P 21/c'
_space_group_name_Hall           '-P 2ybc'
_shelx_space_group_comment       
;
The symmetry employed for this shelxl refinement is uniquely defined
by the following loop, which should always be used as a source of
symmetry information in preference to the above space-group names.
They are only intended as comments.
;

loop_
_space_group_symop_operation_xyz
'x, y, z'
'-x, y+1/2, -z+1/2'
'-x, -y, -z'
'x, -y-1/2, z-1/2'

_cell_length_a                   25.58(3)
_cell_length_b                   37.13(3)
_cell_length_c                   38.88(4)
_cell_angle_alpha                90
_cell_angle_beta                 105.151(12)
_cell_angle_gamma                90
_cell_volume                     35649(58)
_cell_formula_units_Z            8
_cell_measurement_temperature    100(2)
_cell_measurement_reflns_used    144173
_cell_measurement_theta_min      0.961
_cell_measurement_theta_max      21.650
_exptl_crystal_description       plate
_exptl_crystal_colour            colourless
_exptl_crystal_recrystallization_method 
'Slow vapour diffusion of 3ml Di-isopropylether into solution 150 yl of 0.2 mM solution of compound in Nitromethan for two weeks.'
_exptl_crystal_density_meas      ?
_exptl_crystal_density_method    ?
_exptl_crystal_density_diffrn    1.042
_exptl_crystal_F_000             11356
_exptl_crystal_size_max          0.040
_exptl_crystal_size_mid          0.040
_exptl_crystal_size_min          0.005
_exptl_absorpt_coefficient_mu    0.461
_exptl_absorpt_correction_type   none
_exptl_absorpt_correction_T_min  ?
_exptl_absorpt_correction_T_max  ?
_exptl_absorpt_process_details   ?
_exptl_absorpt_special_details   ?
_shelx_estimated_absorpt_T_min   0.982
_shelx_estimated_absorpt_T_max   0.998
_exptl_transmission_factor_min   ?
_exptl_transmission_factor_max   ?
_exptl_special_details           ?
_diffrn_ambient_temperature      100(2)
_diffrn_ambient_environment      ?
_diffrn_radiation_type           synchrotron
_diffrn_radiation_wavelength     0.88561
_diffrn_radiation_monochromator  
'double crystal monochromator (Si-111 and Si-113 reflections)'
_olex2_diffrn_ambient_temperature_device ?
_diffrn_radiation_probe          ?
_diffrn_source                   'P11@PETRA III, DESY, Hamburg, Germany'
_diffrn_source_type              ?
_diffrn_source_voltage           ?
_diffrn_source_current           ?
_diffrn_detector                 ?
_diffrn_detector_type            ?
_diffrn_detector_area_resol_mean ?
_diffrn_measurement_device       ?
_diffrn_measurement_device_type  
;
Eiger 2X 16M, High Precision 1-Axis Goniostat with Sta\"ubli sample changing
robot
;
_diffrn_measurement_method       '360\deg \p scan'
_diffrn_measurement_specimen_support ?
_diffrn_reflns_number            144173
_diffrn_reflns_av_unetI/netI     0.0412
_diffrn_reflns_av_R_equivalents  0.0739
_diffrn_reflns_theta_min         0.961
_diffrn_reflns_theta_max         21.650
_diffrn_reflns_theta_full        21.650
_diffrn_reflns_limit_h_min       -21
_diffrn_reflns_limit_h_max       21
_diffrn_reflns_limit_k_min       -30
_diffrn_reflns_limit_k_max       30
_diffrn_reflns_limit_l_min       -32
_diffrn_reflns_limit_l_max       32
_diffrn_measured_fraction_theta_max 0.986
_diffrn_measured_fraction_theta_full 0.986
_diffrn_reflns_Laue_measured_fraction_max 0.986
_diffrn_reflns_Laue_measured_fraction_full 0.986
_diffrn_reflns_point_group_measured_fraction_max 0.986
_diffrn_reflns_point_group_measured_fraction_full 0.986
_reflns_number_total             21294
_reflns_number_gt                11487
_reflns_threshold_expression     'I > 2\s(I)'
_reflns_Friedel_coverage         0.000
_reflns_Friedel_fraction_max     .
_reflns_Friedel_fraction_full    .
_reflns_special_details          
;
 Reflections were merged by SHELXL according to the crystal
 class for the calculation of statistics and refinement.
 
 Structure factors included contributions from the .fab file.
 
 _reflns_Friedel_fraction is defined as the number of unique
 Friedel pairs measured divided by the number that would be
 possible theoretically, ignoring centric projections and
 systematic absences.
;
_computing_data_collection       'costum designed P11 GUI'
_computing_cell_refinement       'XDS (Kabsch, 2010)'
_computing_data_reduction        'XDS (Kabsch, 2010)'
_computing_structure_solution    'SHELXT 2018/2 (Sheldrick, 2018)'
_computing_structure_refinement  'SHELXL-2014/7 (Sheldrick, 2014)'
_computing_molecular_graphics    ?
_computing_publication_material  ?
_refine_special_details          SQUEEZE
_refine_ls_structure_factor_coef Fsqd
_refine_ls_matrix_type           full
_refine_ls_weighting_scheme      calc
_refine_ls_weighting_details     
'w=1/[\s^2^(Fo^2^)+(0.2000P)^2^] where P=(Fo^2^+2Fc^2^)/3'
_atom_sites_solution_primary     direct
_atom_sites_solution_secondary   ?
_atom_sites_solution_hydrogens   geom
_refine_ls_hydrogen_treatment    constr
_refine_ls_number_reflns         21294
_refine_ls_number_parameters     3592
_refine_ls_number_restraints     8052
_refine_ls_R_factor_all          0.1964
_refine_ls_R_factor_gt           0.1520
_refine_ls_wR_factor_ref         0.4491
_refine_ls_wR_factor_gt          0.4177
_refine_ls_goodness_of_fit_ref   1.678
_refine_ls_restrained_S_all      1.475
_refine_ls_shift/su_max          0.000
_refine_ls_shift/su_mean         0.000
_refine_diff_density_max         1.456
_refine_diff_density_min         -0.678
_refine_diff_density_rms         0.116
_refine_ls_extinction_method     none
_refine_ls_extinction_coef       .

loop_
_atom_type_symbol
_atom_type_description
_atom_type_scat_dispersion_real
_atom_type_scat_dispersion_imag
_atom_type_scat_source
C C 0.0060 0.0028 'International Tables Vol C Tables 4.2.6.8 and 6.1.1.4'
H H 0.0000 0.0000 'International Tables Vol C Tables 4.2.6.8 and 6.1.1.4'
N N 0.0112 0.0056 'International Tables Vol C Tables 4.2.6.8 and 6.1.1.4'
Pd Pd -0.5543 1.5185 'International Tables Vol C Tables 4.2.6.8 and 6.1.1.4'
F F 0.0283 0.0171 'International Tables Vol C Tables 4.2.6.8 and 6.1.1.4'
B B 0.0028 0.0012 'International Tables Vol C Tables 4.2.6.8 and 6.1.1.4'

_geom_special_details            
;
 All esds (except the esd in the dihedral angle between two l.s. planes)
 are estimated using the full covariance matrix.  The cell esds are taken
 into account individually in the estimation of esds in distances, angles
 and torsion angles; correlations between esds in cell parameters are only
 used when they are defined by crystal symmetry.  An approximate (isotropic)
 treatment of cell esds is used for estimating esds involving l.s. planes.
;

loop_
_atom_site_label
_atom_site_type_symbol
_atom_site_fract_x
_atom_site_fract_y
_atom_site_fract_z
_atom_site_U_iso_or_equiv
_atom_site_adp_type
_atom_site_occupancy
_atom_site_site_symmetry_order
_atom_site_calc_flag
_atom_site_refinement_flags_posn
_atom_site_refinement_flags_adp
_atom_site_refinement_flags_occupancy
_atom_site_disorder_assembly
_atom_site_disorder_group
Pd1_1 Pd 0.44270(9) 0.29582(6) 0.90423(6) 0.1984(10) Uani 1 1 d . U . . .
Pd2_1 Pd 0.67586(7) 0.27356(4) 0.62983(5) 0.1546(8) Uani 1 1 d . U . . .
N1_2 N 0.5957(5) 0.0370(3) 0.7972(4) 0.201(5) Uani 1 1 d D U . . .
C2_2 C 0.5658(6) 0.0620(3) 0.8110(4) 0.204(5) Uani 1 1 d D U . . .
C3_2 C 0.5313(6) 0.0557(4) 0.8325(5) 0.210(6) Uani 1 1 d D U . . .
H3_2 H 0.5276 0.0324 0.8416 0.252 Uiso 1 1 calc R U . . .
C4_2 C 0.5025(7) 0.0847(4) 0.8402(5) 0.205(6) Uani 1 1 d D U . . .
H4_2 H 0.4786 0.0814 0.8550 0.246 Uiso 1 1 calc R U . . .
C5_2 C 0.5081(6) 0.1188(4) 0.8267(4) 0.201(6) Uani 1 1 d D U . . .
C6_2 C 0.5431(6) 0.1252(3) 0.8053(5) 0.195(6) Uani 1 1 d D U . . .
H6_2 H 0.5469 0.1487 0.7965 0.234 Uiso 1 1 calc R U . . .
C7_2 C 0.5725(6) 0.0964(3) 0.7972(4) 0.203(5) Uani 1 1 d D U . . .
C8_2 C 0.6083(6) 0.0920(3) 0.7745(4) 0.204(5) Uani 1 1 d D U . . .
C9_2 C 0.6299(7) 0.1156(4) 0.7541(5) 0.206(6) Uani 1 1 d D U . . .
H9_2 H 0.6210 0.1405 0.7532 0.247 Uiso 1 1 calc R U . . .
C10_2 C 0.6648(6) 0.1023(4) 0.7349(4) 0.204(6) Uani 1 1 d D U . . .
C11_2 C 0.6774(7) 0.0656(4) 0.7354(5) 0.207(6) Uani 1 1 d D U . . .
H11_2 H 0.7008 0.0569 0.7219 0.248 Uiso 1 1 calc R U . . .
C12_2 C 0.6560(7) 0.0417(4) 0.7554(5) 0.207(6) Uani 1 1 d D U . . .
H12_2 H 0.6644 0.0167 0.7557 0.249 Uiso 1 1 calc R U . . .
C13_2 C 0.6220(6) 0.0549(3) 0.7751(4) 0.206(6) Uani 1 1 d D U . . .
C14_2 C 0.5907(6) -0.0009(3) 0.8013(5) 0.203(6) Uani 1 1 d D U . . .
C15_2 C 0.5748(7) -0.0227(4) 0.7716(5) 0.199(6) Uani 1 1 d D U . . .
H15_2 H 0.5705 -0.0129 0.7484 0.239 Uiso 1 1 calc R U . . .
C16_2 C 0.5650(5) -0.0596(3) 0.7761(4) 0.191(6) Uani 1 1 d D U . . .
C17_2 C 0.5477(7) -0.0832(4) 0.7463(4) 0.194(6) Uani 1 1 d D U . . .
H17_2 H 0.5448 -0.0747 0.7229 0.233 Uiso 1 1 calc R U . . .
C18_2 C 0.5354(6) -0.1178(4) 0.7517(4) 0.182(6) Uani 1 1 d D U . . .
H18_2 H 0.5250 -0.1335 0.7317 0.219 Uiso 1 1 calc R U . . .
C19_2 C 0.5374(5) -0.1315(3) 0.7858(4) 0.180(6) Uani 1 1 d D U . . .
C20_2 C 0.5191(6) -0.1665(4) 0.7917(5) 0.187(6) Uani 1 1 d D U . . .
H20_2 H 0.5060 -0.1821 0.7720 0.225 Uiso 1 1 calc R U . . .
C21_2 C 0.5200(7) -0.1781(4) 0.8250(5) 0.195(7) Uani 1 1 d D U . . .
H21_2 H 0.5063 -0.2014 0.8277 0.234 Uiso 1 1 calc R U . . .
C22_2 C 0.5399(7) -0.1576(4) 0.8546(5) 0.194(6) Uani 1 1 d D U . . .
H22_2 H 0.5412 -0.1669 0.8776 0.233 Uiso 1 1 calc R U . . .
C23_2 C 0.5584(5) -0.1221(4) 0.8507(4) 0.191(6) Uani 1 1 d D U . . .
C24_2 C 0.5766(7) -0.0988(4) 0.8802(4) 0.207(6) Uani 1 1 d D U . . .
H24_2 H 0.5787 -0.1074 0.9035 0.248 Uiso 1 1 calc R U . . .
C25_2 C 0.5910(7) -0.0643(4) 0.8755(4) 0.202(6) Uani 1 1 d D U . . .
H25_2 H 0.6035 -0.0491 0.8957 0.243 Uiso 1 1 calc R U . . .
C26_2 C 0.5876(6) -0.0507(4) 0.8411(4) 0.197(6) Uani 1 1 d D U . . .
C27_2 C 0.5985(7) -0.0141(4) 0.8353(5) 0.202(6) Uani 1 1 d D U . . .
H27_2 H 0.6115 0.0014 0.8551 0.243 Uiso 1 1 calc R U . . .
C28_2 C 0.5562(5) -0.1094(3) 0.8158(4) 0.183(5) Uani 1 1 d D U . . .
C29_2 C 0.5705(5) -0.0730(3) 0.8109(4) 0.189(5) Uani 1 1 d D U . . .
C30_2 C 0.4762(7) 0.1474(5) 0.8355(6) 0.213(7) Uani 1 1 d D U . . .
C31_2 C 0.4468(8) 0.1679(5) 0.8452(6) 0.219(7) Uani 1 1 d D U . . .
C32_2 C 0.4135(6) 0.1933(4) 0.8573(5) 0.214(6) Uani 1 1 d D U . . .
C33_2 C 0.3627(7) 0.1834(4) 0.8608(6) 0.223(7) Uani 1 1 d D U . . .
H33_2 H 0.3484 0.1601 0.8538 0.268 Uiso 1 1 calc R U . . .
C34_2 C 0.3333(7) 0.2082(5) 0.8748(6) 0.218(7) Uani 1 1 d D U . . .
H34_2 H 0.2986 0.2021 0.8778 0.261 Uiso 1 1 calc R U . . .
C35_2 C 0.3553(8) 0.2417(5) 0.8843(5) 0.203(7) Uani 1 1 d D U . . .
H35_2 H 0.3348 0.2587 0.8936 0.243 Uiso 1 1 calc R U . . .
N36_2 N 0.4039(7) 0.2515(4) 0.8812(5) 0.198(6) Uani 1 1 d D U . . .
C37_2 C 0.4326(7) 0.2280(4) 0.8676(5) 0.201(6) Uani 1 1 d D U . . .
H37_2 H 0.4669 0.2350 0.8648 0.242 Uiso 1 1 calc R U . . .
C38_2 C 0.6882(7) 0.1268(5) 0.7143(5) 0.197(6) Uani 1 1 d D U . . .
C39_2 C 0.7077(8) 0.1459(5) 0.6960(5) 0.189(6) Uani 1 1 d D U . . .
C40_2 C 0.7278(6) 0.1711(4) 0.6745(4) 0.182(5) Uani 1 1 d D U . . .
C41_2 C 0.7732(6) 0.1639(4) 0.6625(5) 0.184(6) Uani 1 1 d D U . . .
H41_2 H 0.7915 0.1415 0.6679 0.220 Uiso 1 1 calc R U . . .
C42_2 C 0.7917(6) 0.1895(5) 0.6425(5) 0.183(6) Uani 1 1 d D U . . .
H42_2 H 0.8233 0.1851 0.6346 0.220 Uiso 1 1 calc R U . . .
C43_2 C 0.7637(7) 0.2214(4) 0.6343(5) 0.175(6) Uani 1 1 d D U . . .
H43_2 H 0.7764 0.2388 0.6204 0.210 Uiso 1 1 calc R U . . .
N44_2 N 0.7191(6) 0.2291(3) 0.6451(4) 0.168(5) Uani 1 1 d D U . . .
C45_2 C 0.7022(6) 0.2043(4) 0.6646(4) 0.175(6) Uani 1 1 d D U . . .
H45_2 H 0.6707 0.2095 0.6723 0.210 Uiso 1 1 calc R U . . .
N1_3 N 0.2229(4) 0.2975(4) 0.6022(3) 0.191(5) Uani 1 1 d D U . . .
C2_3 C 0.2378(5) 0.3083(4) 0.6377(3) 0.180(5) Uani 1 1 d D U . . .
C3_3 C 0.2063(5) 0.3214(4) 0.6588(4) 0.173(6) Uani 1 1 d D U . . .
H3_3 H 0.1685 0.3251 0.6494 0.207 Uiso 1 1 calc R U . . .
C4_3 C 0.2310(6) 0.3287(4) 0.6940(4) 0.165(6) Uani 1 1 d D U . . .
H4_3 H 0.2096 0.3372 0.7089 0.198 Uiso 1 1 calc R U . . .
C5_3 C 0.2864(6) 0.3240(4) 0.7083(3) 0.163(5) Uani 1 1 d D U . . .
C6_3 C 0.3185(5) 0.3114(4) 0.6870(3) 0.169(6) Uani 1 1 d D U . . .
H6_3 H 0.3564 0.3085 0.6965 0.203 Uiso 1 1 calc R U . . .
C7_3 C 0.2942(5) 0.3031(4) 0.6514(3) 0.175(5) Uani 1 1 d D U . . .
C8_3 C 0.3140(5) 0.2888(4) 0.6225(3) 0.185(5) Uani 1 1 d D U . . .
C9_3 C 0.3647(5) 0.2780(5) 0.6193(4) 0.190(6) Uani 1 1 d D U . . .
H9_3 H 0.3955 0.2793 0.6392 0.228 Uiso 1 1 calc R U . . .
C10_3 C 0.3698(5) 0.2653(4) 0.5866(4) 0.200(6) Uani 1 1 d D U . . .
C11_3 C 0.3251(6) 0.2628(5) 0.5569(4) 0.208(7) Uani 1 1 d D U . . .
H11_3 H 0.3294 0.2540 0.5349 0.250 Uiso 1 1 calc R U . . .
C12_3 C 0.2743(6) 0.2733(5) 0.5599(4) 0.210(7) Uani 1 1 d D U . . .
H12_3 H 0.2437 0.2718 0.5400 0.252 Uiso 1 1 calc R U . . .
C13_3 C 0.2689(5) 0.2861(4) 0.5925(3) 0.194(6) Uani 1 1 d D U . . .
C14_3 C 0.1683(5) 0.2962(5) 0.5811(4) 0.202(6) Uani 1 1 d D U . . .
C15_3 C 0.1511(6) 0.3165(5) 0.5508(5) 0.213(7) Uani 1 1 d D U . . .
H15_3 H 0.1769 0.3302 0.5426 0.255 Uiso 1 1 calc R U . . .
C16_3 C 0.0960(6) 0.3176(4) 0.5314(4) 0.217(6) Uani 1 1 d D U . . .
C17_3 C 0.0770(7) 0.3385(5) 0.5003(5) 0.244(8) Uani 1 1 d D U . . .
H17_3 H 0.1024 0.3512 0.4910 0.293 Uiso 1 1 calc R U . . .
C18_3 C 0.0238(7) 0.3412(5) 0.4835(5) 0.248(8) Uani 1 1 d D U . . .
H18_3 H 0.0127 0.3556 0.4627 0.297 Uiso 1 1 calc R U . . .
C19_3 C -0.0156(7) 0.3228(5) 0.4965(4) 0.253(7) Uani 1 1 d D U . . .
C20_3 C -0.0721(7) 0.3270(6) 0.4814(5) 0.266(8) Uani 1 1 d D U . . .
H20_3 H -0.0847 0.3418 0.4610 0.320 Uiso 1 1 calc R U . . .
C21_3 C -0.1084(7) 0.3100(6) 0.4958(6) 0.274(9) Uani 1 1 d D U . . .
H21_3 H -0.1460 0.3144 0.4863 0.329 Uiso 1 1 calc R U . . .
C22_3 C -0.0919(7) 0.2869(6) 0.5237(6) 0.263(8) Uani 1 1 d D U . . .
H22_3 H -0.1182 0.2744 0.5324 0.316 Uiso 1 1 calc R U . . .
C23_3 C -0.0360(6) 0.2810(4) 0.5402(4) 0.231(7) Uani 1 1 d D U . . .
C24_3 C -0.0167(7) 0.2579(5) 0.5697(5) 0.221(7) Uani 1 1 d D U . . .
H24_3 H -0.0420 0.2443 0.5784 0.265 Uiso 1 1 calc R U . . .
C25_3 C 0.0368(7) 0.2547(5) 0.5861(5) 0.218(7) Uani 1 1 d D U . . .
H25_3 H 0.0483 0.2384 0.6055 0.262 Uiso 1 1 calc R U . . .
C26_3 C 0.0760(6) 0.2753(4) 0.5746(4) 0.212(6) Uani 1 1 d D U . . .
C27_3 C 0.1316(6) 0.2752(5) 0.5923(5) 0.203(7) Uani 1 1 d D U . . .
H27_3 H 0.1441 0.2601 0.6125 0.244 Uiso 1 1 calc R U . . .
C28_3 C 0.0019(6) 0.3002(4) 0.5266(4) 0.232(6) Uani 1 1 d D U . . .
C29_3 C 0.0581(5) 0.2975(4) 0.5441(4) 0.219(6) Uani 1 1 d D U . . .
C30_3 C 0.3100(7) 0.3315(4) 0.7455(3) 0.164(6) Uani 1 1 d D U . . .
C31_3 C 0.3231(8) 0.3381(4) 0.7768(3) 0.164(6) Uani 1 1 d D U . . .
C32_3 C 0.3353(6) 0.3437(4) 0.8147(3) 0.168(5) Uani 1 1 d D U . . .
C33_3 C 0.3055(6) 0.3689(4) 0.8288(5) 0.183(6) Uani 1 1 d D U . . .
H33_3 H 0.2785 0.3834 0.8136 0.219 Uiso 1 1 calc R U . . .
C34_3 C 0.3168(8) 0.3720(5) 0.8654(5) 0.193(7) Uani 1 1 d D U . . .
H34_3 H 0.2973 0.3885 0.8760 0.232 Uiso 1 1 calc R U . . .
C35_3 C 0.3571(8) 0.3505(5) 0.8863(4) 0.191(6) Uani 1 1 d D U . . .
H35_3 H 0.3639 0.3530 0.9114 0.229 Uiso 1 1 calc R U . . .
N36_3 N 0.3872(6) 0.3268(4) 0.8744(4) 0.174(5) Uani 1 1 d D U . . .
C37_3 C 0.3756(6) 0.3244(4) 0.8387(4) 0.169(6) Uani 1 1 d D U . . .
H37_3 H 0.3967 0.3081 0.8290 0.203 Uiso 1 1 calc R U . . .
C38_3 C 0.4220(5) 0.2543(5) 0.5836(6) 0.192(7) Uani 1 1 d D U . . .
C39_3 C 0.4656(5) 0.2447(5) 0.5813(6) 0.183(6) Uani 1 1 d D U . . .
C40_3 C 0.5191(5) 0.2362(4) 0.5789(5) 0.189(6) Uani 1 1 d D U . . .
C41_3 C 0.5263(6) 0.2152(5) 0.5509(5) 0.211(7) Uani 1 1 d D U . . .
H41_3 H 0.4961 0.2044 0.5346 0.253 Uiso 1 1 calc R U . . .
C42_3 C 0.5782(7) 0.2103(5) 0.5469(5) 0.216(7) Uani 1 1 d D U . . .
H42_3 H 0.5842 0.1966 0.5277 0.259 Uiso 1 1 calc R U . . .
C43_3 C 0.6207(7) 0.2257(5) 0.5717(5) 0.199(7) Uani 1 1 d D U . . .
H43_3 H 0.6560 0.2226 0.5687 0.239 Uiso 1 1 calc R U . . .
N44_3 N 0.6155(6) 0.2446(4) 0.5998(4) 0.180(5) Uani 1 1 d D U . . .
C45_3 C 0.5650(6) 0.2502(5) 0.6028(4) 0.186(6) Uani 1 1 d D U . . .
H45_3 H 0.5604 0.2643 0.6222 0.223 Uiso 1 1 calc R U . . .
N1_4 N 0.5772(5) 0.5300(3) 0.7696(3) 0.179(5) Uani 1 1 d D U . . .
C2_4 C 0.5722(6) 0.5114(3) 0.7998(3) 0.183(5) Uani 1 1 d D U . . .
C3_4 C 0.5719(7) 0.5242(4) 0.8334(4) 0.193(6) Uani 1 1 d D U . . .
H3_4 H 0.5740 0.5493 0.8383 0.232 Uiso 1 1 calc R U . . .
C4_4 C 0.5685(7) 0.4997(4) 0.8594(4) 0.201(6) Uani 1 1 d D U . . .
H4A_4 H 0.5685 0.5079 0.8826 0.241 Uiso 1 1 calc R U . . .
C5_4 C 0.5650(7) 0.4626(4) 0.8520(4) 0.206(6) Uani 1 1 d D U . . .
C6_4 C 0.5654(7) 0.4497(4) 0.8184(4) 0.197(6) Uani 1 1 d D U . . .
H6_4 H 0.5635 0.4246 0.8136 0.237 Uiso 1 1 calc R U . . .
C7_4 C 0.5684(6) 0.4743(3) 0.7920(3) 0.178(5) Uani 1 1 d D U . . .
C8_4 C 0.5702(5) 0.4702(3) 0.7552(3) 0.171(5) Uani 1 1 d D U . . .
C9_4 C 0.5690(6) 0.4409(3) 0.7327(4) 0.167(5) Uani 1 1 d D U . . .
H9_4 H 0.5658 0.4170 0.7408 0.200 Uiso 1 1 calc R U . . .
C10_4 C 0.5727(6) 0.4470(3) 0.6980(4) 0.167(5) Uani 1 1 d D U . . .
C11_4 C 0.5760(6) 0.4818(4) 0.6856(4) 0.168(6) Uani 1 1 d D U . . .
H11_4 H 0.5769 0.4854 0.6616 0.202 Uiso 1 1 calc R U . . .
C12_4 C 0.5779(6) 0.5115(4) 0.7076(3) 0.168(6) Uani 1 1 d D U . . .
H12_4 H 0.5807 0.5352 0.6991 0.201 Uiso 1 1 calc R U . . .
C13_4 C 0.5756(5) 0.5052(3) 0.7423(3) 0.172(5) Uani 1 1 d D U . . .
C14_4 C 0.5807(6) 0.5679(3) 0.7657(4) 0.177(5) Uani 1 1 d D U . . .
C15_4 C 0.6209(7) 0.5828(3) 0.7529(5) 0.176(6) Uani 1 1 d D U . . .
H15_4 H 0.6464 0.5675 0.7463 0.211 Uiso 1 1 calc R U . . .
C16_4 C 0.6247(6) 0.6203(3) 0.7493(4) 0.182(5) Uani 1 1 d D U . . .
C17_4 C 0.6656(6) 0.6362(4) 0.7361(5) 0.191(6) Uani 1 1 d D U . . .
H17_4 H 0.6921 0.6212 0.7302 0.230 Uiso 1 1 calc R U . . .
C18_4 C 0.6680(6) 0.6727(4) 0.7316(5) 0.196(6) Uani 1 1 d D U . . .
H18_4 H 0.6958 0.6828 0.7225 0.236 Uiso 1 1 calc R U . . .
C19_4 C 0.6291(6) 0.6955(4) 0.7404(4) 0.202(6) Uani 1 1 d D U . . .
C20_4 C 0.6288(7) 0.7333(4) 0.7356(5) 0.215(7) Uani 1 1 d D U . . .
H20A_4 H 0.6561 0.7441 0.7266 0.257 Uiso 1 1 calc R U . . .
C21_4 C 0.5903(8) 0.7545(4) 0.7437(6) 0.227(7) Uani 1 1 d D U . . .
H21_4 H 0.5908 0.7797 0.7397 0.272 Uiso 1 1 calc R U . . .
C22_4 C 0.5509(7) 0.7402(4) 0.7576(5) 0.226(7) Uani 1 1 d D U . . .
H22_4 H 0.5247 0.7555 0.7634 0.271 Uiso 1 1 calc R U . . .
C23_4 C 0.5491(6) 0.7025(4) 0.7635(4) 0.213(6) Uani 1 1 d D U . . .
C24_4 C 0.5097(7) 0.6863(4) 0.7780(5) 0.215(7) Uani 1 1 d D U . . .
H24_4 H 0.4840 0.7012 0.7847 0.257 Uiso 1 1 calc R U . . .
C25_4 C 0.5073(6) 0.6500(4) 0.7826(5) 0.207(6) Uani 1 1 d D U . . .
H25_4 H 0.4799 0.6401 0.7923 0.248 Uiso 1 1 calc R U . . .
C26_4 C 0.5452(6) 0.6271(3) 0.7731(4) 0.193(6) Uani 1 1 d D U . . .
C27_4 C 0.5429(7) 0.5896(3) 0.7759(5) 0.187(6) Uani 1 1 d D U . . .
H27_4 H 0.5153 0.5789 0.7848 0.225 Uiso 1 1 calc R U . . .
C28_4 C 0.5881(6) 0.6802(3) 0.7544(4) 0.201(6) Uani 1 1 d D U . . .
C29_4 C 0.5861(5) 0.6423(3) 0.7592(4) 0.189(5) Uani 1 1 d D U . . .
C30_4 C 0.5617(9) 0.4373(5) 0.8791(5) 0.233(7) Uani 1 1 d D U . . .
C31_4 C 0.5580(9) 0.4145(5) 0.9003(6) 0.249(8) Uani 1 1 d D U . . .
C32_4 C 0.5442(8) 0.3858(5) 0.9210(5) 0.253(8) Uani 1 1 d D U . . .
C33_4 C 0.5706(9) 0.3821(6) 0.9572(5) 0.274(9) Uani 1 1 d D U . . .
H33_4 H 0.6011 0.3967 0.9677 0.329 Uiso 1 1 calc R U . . .
C34_4 C 0.5519(10) 0.3570(6) 0.9776(5) 0.277(9) Uani 1 1 d D U . . .
H34_4 H 0.5688 0.3544 1.0023 0.333 Uiso 1 1 calc R U . . .
C35_4 C 0.5079(10) 0.3360(6) 0.9607(6) 0.262(8) Uani 1 1 d D U . . .
H35_4 H 0.4940 0.3194 0.9747 0.315 Uiso 1 1 calc R U . . .
N36_4 N 0.4842(7) 0.3378(5) 0.9261(6) 0.231(6) Uani 1 1 d D U . . .
C37_4 C 0.5019(8) 0.3621(5) 0.9066(5) 0.230(8) Uani 1 1 d D U . . .
H37_4 H 0.4850 0.3633 0.8818 0.276 Uiso 1 1 calc R U . . .
C38_4 C 0.5736(7) 0.4172(4) 0.6748(5) 0.172(6) Uani 1 1 d D U . . .
C39_4 C 0.5780(7) 0.3951(5) 0.6532(5) 0.178(6) Uani 1 1 d D U . . .
C40_4 C 0.5862(6) 0.3707(4) 0.6268(4) 0.175(6) Uani 1 1 d D U . . .
C41_4 C 0.5673(7) 0.3783(4) 0.5906(4) 0.192(6) Uani 1 1 d D U . . .
H41_4 H 0.5444 0.3985 0.5827 0.230 Uiso 1 1 calc R U . . .
C42_4 C 0.5822(7) 0.3562(5) 0.5662(4) 0.191(6) Uani 1 1 d D U . . .
H42_4 H 0.5706 0.3612 0.5414 0.230 Uiso 1 1 calc R U . . .
C43_4 C 0.6145(7) 0.3263(5) 0.5788(5) 0.171(6) Uani 1 1 d D U . . .
H43_4 H 0.6247 0.3111 0.5619 0.206 Uiso 1 1 calc R U . . .
N44_4 N 0.6319(5) 0.3179(3) 0.6130(5) 0.159(5) Uani 1 1 d D U . . .
C45_4 C 0.6180(6) 0.3396(4) 0.6365(4) 0.159(5) Uani 1 1 d D U . . .
H45_4 H 0.6302 0.3338 0.6611 0.190 Uiso 1 1 calc R U . . .
N1_5 N 0.8949(5) 0.2885(4) 0.9308(3) 0.205(5) Uani 1 1 d D U . . .
C2_5 C 0.8461(5) 0.2777(4) 0.9375(3) 0.216(6) Uani 1 1 d D U . . .
C3_5 C 0.8348(6) 0.2714(5) 0.9701(4) 0.222(7) Uani 1 1 d D U . . .
H3_5 H 0.8625 0.2723 0.9918 0.267 Uiso 1 1 calc R U . . .
C4_5 C 0.7819(7) 0.2639(6) 0.9697(5) 0.228(7) Uani 1 1 d D U . . .
H4_5 H 0.7726 0.2602 0.9916 0.273 Uiso 1 1 calc R U . . .
C5_5 C 0.7420(6) 0.2618(5) 0.9378(5) 0.220(7) Uani 1 1 d D U . . .
C6_5 C 0.7532(5) 0.2671(5) 0.9050(4) 0.215(7) Uani 1 1 d D U . . .
H6_5 H 0.7256 0.2648 0.8833 0.258 Uiso 1 1 calc R U . . .
C7_5 C 0.8062(5) 0.2759(4) 0.9048(4) 0.210(6) Uani 1 1 d D U . . .
C8_5 C 0.8318(5) 0.2860(4) 0.8772(3) 0.190(6) Uani 1 1 d D U . . .
C9_5 C 0.8135(6) 0.2895(4) 0.8403(3) 0.177(6) Uani 1 1 d D U . . .
H9_5 H 0.7767 0.2849 0.8285 0.213 Uiso 1 1 calc R U . . .
C10_5 C 0.8498(6) 0.3000(4) 0.8212(3) 0.174(6) Uani 1 1 d D U . . .
C11_5 C 0.9040(6) 0.3064(5) 0.8384(4) 0.185(6) Uani 1 1 d D U . . .
H11_5 H 0.9283 0.3132 0.8248 0.222 Uiso 1 1 calc R U . . .
C12_5 C 0.9231(6) 0.3031(4) 0.8750(4) 0.186(6) Uani 1 1 d D U . . .
H12_5 H 0.9601 0.3074 0.8867 0.223 Uiso 1 1 calc R U . . .
C13_5 C 0.8865(5) 0.2934(4) 0.8942(3) 0.192(6) Uani 1 1 d D U . . .
C14_5 C 0.9437(6) 0.2941(5) 0.9572(4) 0.205(6) Uani 1 1 d D U . . .
C15_5 C 0.9898(6) 0.2766(5) 0.9552(4) 0.200(7) Uani 1 1 d D U . . .
H15_5 H 0.9894 0.2608 0.9360 0.240 Uiso 1 1 calc R U . . .
C16_5 C 1.0379(6) 0.2824(4) 0.9821(4) 0.207(6) Uani 1 1 d D U . . .
C17_5 C 1.0872(7) 0.2656(5) 0.9808(5) 0.213(7) Uani 1 1 d D U . . .
H17_5 H 1.0875 0.2490 0.9623 0.255 Uiso 1 1 calc R U . . .
C18_5 C 1.1334(7) 0.2729(5) 1.0057(5) 0.221(7) Uani 1 1 d D U . . .
H18_5 H 1.1659 0.2614 1.0043 0.265 Uiso 1 1 calc R U . . .
C19_5 C 1.1349(6) 0.2974(4) 1.0338(4) 0.231(7) Uani 1 1 d D U . . .
C20_5 C 1.1838(7) 0.3063(6) 1.0593(6) 0.258(8) Uani 1 1 d D U . . .
H20_5 H 1.2166 0.2951 1.0581 0.309 Uiso 1 1 calc R U . . .
C21_5 C 1.1842(8) 0.3306(6) 1.0856(5) 0.268(9) Uani 1 1 d D U . . .
H21_5 H 1.2175 0.3361 1.1024 0.322 Uiso 1 1 calc R U . . .
C22_5 C 1.1375(8) 0.3473(6) 1.0883(5) 0.265(8) Uani 1 1 d D U . . .
H22_5 H 1.1390 0.3643 1.1068 0.318 Uiso 1 1 calc R U . . .
C23_5 C 1.0872(7) 0.3394(4) 1.0638(4) 0.244(7) Uani 1 1 d D U . . .
C24_5 C 1.0378(8) 0.3562(5) 1.0647(5) 0.252(8) Uani 1 1 d D U . . .
H24_5 H 1.0374 0.3726 1.0834 0.302 Uiso 1 1 calc R U . . .
C25_5 C 0.9916(7) 0.3494(5) 1.0396(5) 0.244(8) Uani 1 1 d D U . . .
H25_5 H 0.9593 0.3615 1.0407 0.293 Uiso 1 1 calc R U . . .
C26_5 C 0.9899(6) 0.3248(4) 1.0116(4) 0.229(7) Uani 1 1 d D U . . .
C27_5 C 0.9425(7) 0.3177(5) 0.9845(5) 0.221(7) Uani 1 1 d D U . . .
H27_5 H 0.9096 0.3292 0.9850 0.265 Uiso 1 1 calc R U . . .
C28_5 C 1.0868(6) 0.3142(4) 1.0364(4) 0.226(6) Uani 1 1 d D U . . .
C29_5 C 1.0378(6) 0.3067(4) 1.0102(4) 0.217(6) Uani 1 1 d D U . . .
C30_5 C 0.6870(6) 0.2546(6) 0.9382(6) 0.234(7) Uani 1 1 d D U . . .
C31_5 C 0.6454(6) 0.2485(6) 0.9455(7) 0.250(8) Uani 1 1 d D U . . .
C32_5 C 0.5927(6) 0.2450(5) 0.9514(5) 0.252(7) Uani 1 1 d D U . . .
C33_5 C 0.5823(8) 0.2214(6) 0.9767(6) 0.271(8) Uani 1 1 d D U . . .
H33_5 H 0.6102 0.2064 0.9903 0.325 Uiso 1 1 calc R U . . .
C34_5 C 0.5306(9) 0.2203(6) 0.9817(6) 0.275(9) Uani 1 1 d D U . . .
H34_5 H 0.5223 0.2050 0.9991 0.330 Uiso 1 1 calc R U . . .
C35_5 C 0.4916(8) 0.2422(6) 0.9604(6) 0.263(8) Uani 1 1 d D U . . .
H35_5 H 0.4561 0.2413 0.9636 0.316 Uiso 1 1 calc R U . . .
N36_5 N 0.5004(7) 0.2645(5) 0.9359(5) 0.234(7) Uani 1 1 d D U . . .
C37_5 C 0.5505(8) 0.2660(5) 0.9317(5) 0.234(7) Uani 1 1 d D U . . .
H37_5 H 0.5576 0.2822 0.9145 0.281 Uiso 1 1 calc R U . . .
C38_5 C 0.8295(8) 0.3067(4) 0.7837(3) 0.170(6) Uani 1 1 d D U . . .
C39_5 C 0.8146(7) 0.3135(4) 0.7528(3) 0.167(6) Uani 1 1 d D U . . .
C40_5 C 0.7958(6) 0.3195(4) 0.7151(3) 0.159(5) Uani 1 1 d D U . . .
C41_5 C 0.8188(6) 0.3464(4) 0.6986(4) 0.153(6) Uani 1 1 d D U . . .
H41_5 H 0.8466 0.3615 0.7122 0.184 Uiso 1 1 calc R U . . .
C42_5 C 0.8004(6) 0.3506(4) 0.6621(4) 0.152(6) Uani 1 1 d D U . . .
H42_5 H 0.8158 0.3682 0.6499 0.182 Uiso 1 1 calc R U . . .
C43_5 C 0.7594(6) 0.3289(4) 0.6441(4) 0.155(5) Uani 1 1 d D U . . .
H43_5 H 0.7465 0.3325 0.6192 0.186 Uiso 1 1 calc R U . . .
N44_5 N 0.7358(5) 0.3029(4) 0.6586(4) 0.151(4) Uani 1 1 d D U . . .
C45_5 C 0.7545(6) 0.2986(4) 0.6938(4) 0.152(5) Uani 1 1 d D U . . .
H45_5 H 0.7388 0.2802 0.7050 0.183 Uiso 1 1 calc R U . . .
Pd3_6 Pd 1.17025(9) 0.48833(5) 0.63371(7) 0.1986(10) Uani 1 1 d . U . . .
Pd4_6 Pd 0.94300(9) 0.45615(5) 0.89652(6) 0.1882(10) Uani 1 1 d . U . . .
N1_7 N 1.0871(5) 0.2243(3) 0.7692(3) 0.175(5) Uani 1 1 d D U . . .
C2_7 C 1.0858(5) 0.2493(3) 0.7424(3) 0.167(5) Uani 1 1 d D U . . .
C3_7 C 1.0888(7) 0.2444(3) 0.7076(3) 0.173(6) Uani 1 1 d D U . . .
H3_7 H 1.0929 0.2210 0.6988 0.207 Uiso 1 1 calc R U . . .
C4_7 C 1.0856(7) 0.2742(4) 0.6858(4) 0.169(6) Uani 1 1 d D U . . .
H4_7 H 1.0876 0.2712 0.6619 0.202 Uiso 1 1 calc R U . . .
C5_7 C 1.0797(6) 0.3088(3) 0.6985(4) 0.167(5) Uani 1 1 d D U . . .
C6_7 C 1.0763(6) 0.3141(3) 0.7334(4) 0.164(5) Uani 1 1 d D U . . .
H6_7 H 1.0719 0.3376 0.7419 0.197 Uiso 1 1 calc R U . . .
C7_7 C 1.0795(6) 0.2841(3) 0.7556(3) 0.167(5) Uani 1 1 d D U . . .
C8_7 C 1.0772(6) 0.2795(3) 0.7922(3) 0.172(5) Uani 1 1 d D U . . .
C9_7 C 1.0724(6) 0.3033(3) 0.8190(4) 0.172(6) Uani 1 1 d D U . . .
H9_7 H 1.0692 0.3285 0.8144 0.207 Uiso 1 1 calc R U . . .
C10_7 C 1.0725(6) 0.2899(4) 0.8524(4) 0.177(5) Uani 1 1 d D U . . .
C11_7 C 1.0779(7) 0.2529(4) 0.8593(4) 0.191(6) Uani 1 1 d D U . . .
H11_7 H 1.0786 0.2442 0.8824 0.229 Uiso 1 1 calc R U . . .
C12_7 C 1.0824(7) 0.2289(4) 0.8330(4) 0.190(6) Uani 1 1 d D U . . .
H12_7 H 1.0857 0.2038 0.8378 0.229 Uiso 1 1 calc R U . . .
C13_7 C 1.0820(6) 0.2422(3) 0.7996(3) 0.178(5) Uani 1 1 d D U . . .
C14_7 C 1.0911(6) 0.1863(3) 0.7658(4) 0.167(5) Uani 1 1 d D U . . .
C15_7 C 1.0520(6) 0.1648(3) 0.7743(5) 0.170(6) Uani 1 1 d D U . . .
H15_7 H 1.0233 0.1756 0.7819 0.204 Uiso 1 1 calc R U . . .
C16_7 C 1.0545(5) 0.1269(3) 0.7715(4) 0.174(5) Uani 1 1 d D U . . .
C17_7 C 1.0139(6) 0.1038(4) 0.7788(5) 0.184(6) Uani 1 1 d D U . . .
H17_7 H 0.9853 0.1138 0.7872 0.221 Uiso 1 1 calc R U . . .
C18_7 C 1.0161(6) 0.0682(4) 0.7738(5) 0.183(6) Uani 1 1 d D U . . .
H18_7 H 0.9884 0.0533 0.7783 0.219 Uiso 1 1 calc R U . . .
C19_7 C 1.0585(5) 0.0519(3) 0.7620(4) 0.178(5) Uani 1 1 d D U . . .
C20_7 C 1.0622(7) 0.0142(4) 0.7573(5) 0.178(6) Uani 1 1 d D U . . .
H20_7 H 1.0347 -0.0011 0.7614 0.214 Uiso 1 1 calc R U . . .
C21_7 C 1.1043(7) -0.0003(4) 0.7469(5) 0.182(6) Uani 1 1 d D U . . .
H21_7 H 1.1059 -0.0257 0.7443 0.219 Uiso 1 1 calc R U . . .
C22_7 C 1.1442(6) 0.0204(4) 0.7403(5) 0.178(6) Uani 1 1 d D U . . .
H22_7 H 1.1733 0.0093 0.7332 0.214 Uiso 1 1 calc R U . . .
C23_7 C 1.1431(5) 0.0583(3) 0.7438(4) 0.172(5) Uani 1 1 d D U . . .
C24_7 C 1.1825(6) 0.0812(4) 0.7360(5) 0.176(6) Uani 1 1 d D U . . .
H24_7 H 1.2119 0.0710 0.7287 0.211 Uiso 1 1 calc R U . . .
C25_7 C 1.1795(6) 0.1173(4) 0.7387(5) 0.177(6) Uani 1 1 d D U . . .
H25_7 H 1.2059 0.1319 0.7322 0.213 Uiso 1 1 calc R U . . .
C26_7 C 1.1376(5) 0.1339(3) 0.7509(4) 0.169(5) Uani 1 1 d D U . . .
C27_7 C 1.1328(6) 0.1714(3) 0.7546(4) 0.167(6) Uani 1 1 d D U . . .
H27_7 H 1.1592 0.1868 0.7491 0.200 Uiso 1 1 calc R U . . .
C28_7 C 1.0999(5) 0.0736(3) 0.7553(4) 0.168(5) Uani 1 1 d D U . . .
C29_7 C 1.0979(5) 0.1116(3) 0.7597(4) 0.171(5) Uani 1 1 d D U . . .
C30_7 C 1.0781(7) 0.3392(4) 0.6754(4) 0.168(6) Uani 1 1 d D U . . .
C31_7 C 1.0812(8) 0.3617(4) 0.6543(5) 0.184(6) Uani 1 1 d D U . . .
C32_7 C 1.0890(7) 0.3882(4) 0.6294(4) 0.197(6) Uani 1 1 d D U . . .
C33_7 C 1.0715(8) 0.3817(5) 0.5928(5) 0.230(7) Uani 1 1 d D U . . .
H33_7 H 1.0516 0.3604 0.5841 0.276 Uiso 1 1 calc R U . . .
C34_7 C 1.0834(9) 0.4065(6) 0.5691(4) 0.242(8) Uani 1 1 d D U . . .
H34_7 H 1.0715 0.4028 0.5441 0.291 Uiso 1 1 calc R U . . .
C35_7 C 1.1126(9) 0.4364(5) 0.5829(6) 0.231(7) Uani 1 1 d D U . . .
H35_7 H 1.1222 0.4527 0.5667 0.277 Uiso 1 1 calc R U . . .
N36_7 N 1.1284(7) 0.4440(4) 0.6174(6) 0.204(5) Uani 1 1 d D U . . .
C37_7 C 1.1161(7) 0.4203(4) 0.6401(5) 0.190(6) Uani 1 1 d D U . . .
H37_7 H 1.1266 0.4258 0.6648 0.228 Uiso 1 1 calc R U . . .
C38_7 C 1.0655(7) 0.3147(4) 0.8789(4) 0.182(6) Uani 1 1 d D U . . .
C39_7 C 1.0604(8) 0.3356(4) 0.9010(5) 0.185(6) Uani 1 1 d D U . . .
C40_7 C 1.0464(7) 0.3640(4) 0.9219(4) 0.188(6) Uani 1 1 d D U . . .
C41_7 C 1.0683(7) 0.3660(4) 0.9585(4) 0.198(7) Uani 1 1 d D U . . .
H41_7 H 1.0950 0.3493 0.9705 0.237 Uiso 1 1 calc R U . . .
C42_7 C 1.0505(8) 0.3931(5) 0.9772(4) 0.202(7) Uani 1 1 d D U . . .
H42_7 H 1.0646 0.3955 1.0023 0.242 Uiso 1 1 calc R U . . .
C43_7 C 1.0116(8) 0.4163(4) 0.9581(5) 0.189(7) Uani 1 1 d D U . . .
H43_7 H 0.9987 0.4344 0.9711 0.227 Uiso 1 1 calc R U . . .
N44_7 N 0.9905(6) 0.4156(4) 0.9229(5) 0.179(5) Uani 1 1 d D U . . .
C45_7 C 1.0085(7) 0.3897(4) 0.9053(4) 0.184(6) Uani 1 1 d D U . . .
H45_7 H 0.9948 0.3886 0.8802 0.220 Uiso 1 1 calc R U . . .
N1_8 N 1.3856(6) 0.4490(4) 0.9365(4) 0.282(7) Uani 1 1 d D U . . .
C2_8 C 1.3811(6) 0.4498(4) 0.8999(4) 0.249(7) Uani 1 1 d D U . . .
C3_8 C 1.4157(6) 0.4374(5) 0.8801(4) 0.236(7) Uani 1 1 d D U . . .
H3_8 H 1.4509 0.4289 0.8918 0.284 Uiso 1 1 calc R U . . .
C4_8 C 1.3983(7) 0.4378(5) 0.8432(4) 0.230(7) Uani 1 1 d D U . . .
H4_8 H 1.4217 0.4290 0.8298 0.276 Uiso 1 1 calc R U . . .
C5_8 C 1.3472(7) 0.4509(4) 0.8253(4) 0.217(6) Uani 1 1 d D U . . .
C6_8 C 1.3133(6) 0.4647(5) 0.8450(4) 0.217(7) Uani 1 1 d D U . . .
H6_8 H 1.2792 0.4747 0.8332 0.261 Uiso 1 1 calc R U . . .
C7_8 C 1.3296(6) 0.4637(4) 0.8821(4) 0.238(6) Uani 1 1 d D U . . .
C8_8 C 1.3019(6) 0.4716(5) 0.9093(4) 0.260(7) Uani 1 1 d D U . . .
C9_8 C 1.2507(6) 0.4852(6) 0.9082(5) 0.259(8) Uani 1 1 d D U . . .
H9_8 H 1.2259 0.4913 0.8861 0.311 Uiso 1 1 calc R U . . .
C10_8 C 1.2367(6) 0.4897(5) 0.9402(5) 0.271(8) Uani 1 1 d D U . . .
C11_8 C 1.2724(8) 0.4811(7) 0.9729(5) 0.286(9) Uani 1 1 d D U . . .
H11_8 H 1.2619 0.4847 0.9943 0.343 Uiso 1 1 calc R U . . .
C12_8 C 1.3232(7) 0.4671(6) 0.9742(4) 0.291(8) Uani 1 1 d D U . . .
H12_8 H 1.3476 0.4610 0.9964 0.350 Uiso 1 1 calc R U . . .
C13_8 C 1.3376(6) 0.4624(5) 0.9424(4) 0.282(7) Uani 1 1 d D U . . .
C14_8 C 1.4295(7) 0.4379(6) 0.9655(4) 0.320(8) Uani 1 1 d D U . . .
C15_8 C 1.4237(8) 0.4120(7) 0.9904(6) 0.338(10) Uani 1 1 d D U . . .
H15_8 H 1.3899 0.4001 0.9875 0.406 Uiso 1 1 calc R U . . .
C16_8 C 1.4677(8) 0.4033(5) 1.0200(5) 0.356(9) Uani 1 1 d D U . . .
C17_8 C 1.4640(10) 0.3763(6) 1.0451(6) 0.376(11) Uani 1 1 d D U . . .
H17_8 H 1.4311 0.3634 1.0423 0.451 Uiso 1 1 calc R U . . .
C18_8 C 1.5070(10) 0.3688(6) 1.0733(6) 0.382(11) Uani 1 1 d D U . . .
H18_8 H 1.5031 0.3511 1.0902 0.458 Uiso 1 1 calc R U . . .
C19_8 C 1.5576(9) 0.3867(6) 1.0781(5) 0.373(10) Uani 1 1 d D U . . .
C20_8 C 1.6032(11) 0.3802(7) 1.1070(6) 0.377(11) Uani 1 1 d D U . . .
H20_8 H 1.5997 0.3642 1.1254 0.453 Uiso 1 1 calc R U . . .
C21_8 C 1.6520(10) 0.3960(8) 1.1093(6) 0.381(11) Uani 1 1 d D U . . .
H21_8 H 1.6818 0.3903 1.1288 0.457 Uiso 1 1 calc R U . . .
C22_8 C 1.6590(9) 0.4197(8) 1.0842(7) 0.376(11) Uani 1 1 d D U . . .
H22_8 H 1.6937 0.4300 1.0860 0.451 Uiso 1 1 calc R U . . .
C23_8 C 1.6144(8) 0.4289(6) 1.0554(6) 0.361(10) Uani 1 1 d D U . . .
C24_8 C 1.6190(9) 0.4552(7) 1.0299(7) 0.356(10) Uani 1 1 d D U . . .
H24_8 H 1.6528 0.4665 1.0314 0.427 Uiso 1 1 calc R U . . .
C25_8 C 1.5748(9) 0.4643(6) 1.0031(6) 0.341(10) Uani 1 1 d D U . . .
H25_8 H 1.5782 0.4824 0.9866 0.409 Uiso 1 1 calc R U . . .
C26_8 C 1.5242(8) 0.4476(5) 0.9994(5) 0.332(9) Uani 1 1 d D U . . .
C27_8 C 1.4793(8) 0.4552(6) 0.9703(6) 0.324(9) Uani 1 1 d D U . . .
H27_8 H 1.4832 0.4728 0.9534 0.388 Uiso 1 1 calc R U . . .
C28_8 C 1.5636(8) 0.4124(5) 1.0526(5) 0.360(9) Uani 1 1 d D U . . .
C29_8 C 1.5181(7) 0.4212(5) 1.0243(5) 0.347(9) Uani 1 1 d D U . . .
C30_8 C 1.3282(9) 0.4484(5) 0.7871(4) 0.210(7) Uani 1 1 d D U . . .
C31_8 C 1.3097(8) 0.4450(5) 0.7554(4) 0.192(6) Uani 1 1 d D U . . .
C32_8 C 1.2904(6) 0.4394(4) 0.7176(4) 0.180(6) Uani 1 1 d D U . . .
C33_8 C 1.3113(6) 0.4124(4) 0.6997(5) 0.181(6) Uani 1 1 d D U . . .
H33_8 H 1.3384 0.3964 0.7127 0.217 Uiso 1 1 calc R U . . .
C34_8 C 1.2922(7) 0.4091(4) 0.6629(5) 0.186(6) Uani 1 1 d D U . . .
H34_8 H 1.3067 0.3912 0.6505 0.223 Uiso 1 1 calc R U . . .
C35_8 C 1.2523(7) 0.4317(5) 0.6448(4) 0.191(6) Uani 1 1 d D U . . .
H35_8 H 1.2394 0.4292 0.6197 0.229 Uiso 1 1 calc R U . . .
N36_8 N 1.2306(6) 0.4573(4) 0.6611(5) 0.189(5) Uani 1 1 d D U . . .
C37_8 C 1.2500(6) 0.4608(4) 0.6963(5) 0.184(6) Uani 1 1 d D U . . .
H37_8 H 1.2351 0.4793 0.7077 0.221 Uiso 1 1 calc R U . . .
C38_8 C 1.1834(6) 0.5028(6) 0.9389(7) 0.264(8) Uani 1 1 d D U . . .
C39_8 C 1.1399(6) 0.5131(6) 0.9408(6) 0.245(8) Uani 1 1 d D U . . .
C40_8 C 1.0839(6) 0.5165(5) 0.9400(5) 0.220(7) Uani 1 1 d D U . . .
C41_8 C 1.0660(7) 0.5438(5) 0.9587(5) 0.224(7) Uani 1 1 d D U . . .
H41_8 H 1.0901 0.5621 0.9705 0.269 Uiso 1 1 calc R U . . .
C42_8 C 1.0122(8) 0.5438(5) 0.9596(5) 0.215(7) Uani 1 1 d D U . . .
H42_8 H 0.9989 0.5619 0.9723 0.258 Uiso 1 1 calc R U . . .
C43_8 C 0.9784(7) 0.5172(5) 0.9421(5) 0.205(7) Uani 1 1 d D U . . .
H43_8 H 0.9417 0.5175 0.9430 0.246 Uiso 1 1 calc R U . . .
N44_8 N 0.9946(7) 0.4909(4) 0.9236(4) 0.182(5) Uani 1 1 d D U . . .
C45_8 C 1.0458(7) 0.4911(4) 0.9226(5) 0.197(6) Uani 1 1 d D U . . .
H45_8 H 1.0575 0.4729 0.9092 0.236 Uiso 1 1 calc R U . . .
N1_9 N 0.7145(5) 0.4642(4) 0.5993(3) 0.247(6) Uani 1 1 d D U . . .
C2_9 C 0.7600(5) 0.4778(5) 0.5909(4) 0.229(6) Uani 1 1 d D U . . .
C3_9 C 0.7660(6) 0.4926(6) 0.5594(4) 0.246(8) Uani 1 1 d D U . . .
H3_9 H 0.7360 0.4945 0.5391 0.295 Uiso 1 1 calc R U . . .
C4_9 C 0.8165(7) 0.5046(6) 0.5583(5) 0.249(8) Uani 1 1 d D U . . .
H4_9 H 0.8211 0.5148 0.5369 0.299 Uiso 1 1 calc R U . . .
C5_9 C 0.8610(6) 0.5020(5) 0.5878(5) 0.231(7) Uani 1 1 d D U . . .
C6_9 C 0.8549(5) 0.4877(5) 0.6197(4) 0.207(7) Uani 1 1 d D U . . .
H6_9 H 0.8848 0.4866 0.6402 0.249 Uiso 1 1 calc R U . . .
C7_9 C 0.8045(5) 0.4750(4) 0.6212(4) 0.200(6) Uani 1 1 d D U . . .
C8_9 C 0.7848(5) 0.4586(4) 0.6492(3) 0.184(6) Uani 1 1 d D U . . .
C9_9 C 0.8085(6) 0.4488(4) 0.6844(3) 0.168(6) Uani 1 1 d D U . . .
H9_9 H 0.8458 0.4534 0.6949 0.202 Uiso 1 1 calc R U . . .
C10_9 C 0.7769(6) 0.4322(4) 0.7040(3) 0.170(6) Uani 1 1 d D U . . .
C11_9 C 0.7224(6) 0.4256(4) 0.6891(4) 0.179(6) Uani 1 1 d D U . . .
H11_9 H 0.7016 0.4142 0.7030 0.215 Uiso 1 1 calc R U . . .
C12_9 C 0.6979(6) 0.4353(4) 0.6543(4) 0.189(6) Uani 1 1 d D U . . .
H12_9 H 0.6605 0.4307 0.6441 0.227 Uiso 1 1 calc R U . . .
C13_9 C 0.7291(5) 0.4519(4) 0.6346(3) 0.202(6) Uani 1 1 d D U . . .
C14_9 C 0.6599(6) 0.4641(6) 0.5778(5) 0.302(8) Uani 1 1 d D U . . .
C15_9 C 0.6197(7) 0.4819(6) 0.5891(6) 0.319(9) Uani 1 1 d D U . . .
H15_9 H 0.6296 0.4957 0.6105 0.383 Uiso 1 1 calc R U . . .
C16_9 C 0.5648(7) 0.4804(5) 0.5701(5) 0.349(9) Uani 1 1 d D U . . .
C17_9 C 0.5228(9) 0.4970(7) 0.5818(6) 0.365(10) Uani 1 1 d D U . . .
H17_9 H 0.5317 0.5111 0.6030 0.438 Uiso 1 1 calc R U . . .
C18_9 C 0.4698(9) 0.4933(7) 0.5634(7) 0.375(11) Uani 1 1 d D U . . .
H18_9 H 0.4425 0.5048 0.5720 0.450 Uiso 1 1 calc R U . . .
C19_9 C 0.4548(7) 0.4725(6) 0.5318(6) 0.372(10) Uani 1 1 d D U . . .
C20_9 C 0.4007(8) 0.4676(8) 0.5118(8) 0.393(11) Uani 1 1 d D U . . .
H20_9 H 0.3722 0.4779 0.5200 0.472 Uiso 1 1 calc R U . . .
C21_9 C 0.3885(8) 0.4480(8) 0.4809(7) 0.405(12) Uani 1 1 d D U . . .
H21_9 H 0.3517 0.4455 0.4679 0.486 Uiso 1 1 calc R U . . .
C22_9 C 0.4280(9) 0.4321(8) 0.4683(6) 0.399(12) Uani 1 1 d D U . . .
H22_9 H 0.4186 0.4189 0.4466 0.479 Uiso 1 1 calc R U . . .
C23_9 C 0.4832(8) 0.4354(6) 0.4877(5) 0.383(10) Uani 1 1 d D U . . .
C24_9 C 0.5254(10) 0.4184(7) 0.4763(6) 0.383(11) Uani 1 1 d D U . . .
H24_9 H 0.5167 0.4047 0.4549 0.460 Uiso 1 1 calc R U . . .
C25_9 C 0.5780(9) 0.4213(7) 0.4950(6) 0.378(11) Uani 1 1 d D U . . .
H25_9 H 0.6053 0.4093 0.4869 0.454 Uiso 1 1 calc R U . . .
C26_9 C 0.5925(7) 0.4420(5) 0.5267(5) 0.352(9) Uani 1 1 d D U . . .
C27_9 C 0.6472(7) 0.4444(6) 0.5469(6) 0.324(9) Uani 1 1 d D U . . .
H27_9 H 0.6749 0.4325 0.5390 0.388 Uiso 1 1 calc R U . . .
C28_9 C 0.4959(7) 0.4560(5) 0.5192(5) 0.368(10) Uani 1 1 d D U . . .
C29_9 C 0.5515(7) 0.4597(5) 0.5385(5) 0.351(9) Uani 1 1 d D U . . .
C30_9 C 0.9138(6) 0.5136(6) 0.5853(6) 0.237(8) Uani 1 1 d D U . . .
C31_9 C 0.9595(6) 0.5209(6) 0.5854(7) 0.245(8) Uani 1 1 d D U . . .
C32_9 C 1.0136(5) 0.5299(5) 0.5842(5) 0.247(7) Uani 1 1 d D U . . .
C33_9 C 1.0237(7) 0.5547(5) 0.5598(6) 0.263(8) Uani 1 1 d D U . . .
H33_9 H 0.9945 0.5672 0.5443 0.316 Uiso 1 1 calc R U . . .
C34_9 C 1.0762(8) 0.5611(6) 0.5580(6) 0.265(8) Uani 1 1 d D U . . .
H34_9 H 1.0835 0.5776 0.5412 0.318 Uiso 1 1 calc R U . . .
C35_9 C 1.1179(7) 0.5429(6) 0.5814(6) 0.249(8) Uani 1 1 d D U . . .
H35_9 H 1.1541 0.5476 0.5806 0.299 Uiso 1 1 calc R U . . .
N36_9 N 1.1096(6) 0.5192(5) 0.6050(5) 0.221(6) Uani 1 1 d D U . . .
C37_9 C 1.0590(7) 0.5130(5) 0.6065(5) 0.225(7) Uani 1 1 d D U . . .
H37_9 H 1.0532 0.4962 0.6236 0.270 Uiso 1 1 calc R U . . .
C38_9 C 0.8004(7) 0.4229(4) 0.7407(3) 0.164(6) Uani 1 1 d D U . . .
C39_9 C 0.8150(8) 0.4153(4) 0.7715(3) 0.165(6) Uani 1 1 d D U . . .
C40_9 C 0.8316(6) 0.4087(4) 0.8090(3) 0.170(6) Uani 1 1 d D U . . .
C41_9 C 0.8036(6) 0.3839(4) 0.8243(4) 0.174(6) Uani 1 1 d D U . . .
H41_9 H 0.7743 0.3706 0.8098 0.209 Uiso 1 1 calc R U . . .
C42_9 C 0.8188(8) 0.3787(5) 0.8607(5) 0.187(7) Uani 1 1 d D U . . .
H42_9 H 0.8002 0.3618 0.8716 0.224 Uiso 1 1 calc R U . . .
C43_9 C 0.8616(8) 0.3986(5) 0.8810(4) 0.191(7) Uani 1 1 d D U . . .
H43_9 H 0.8718 0.3952 0.9061 0.229 Uiso 1 1 calc R U . . .
N44_9 N 0.8888(6) 0.4223(4) 0.8670(4) 0.184(5) Uani 1 1 d D U . . .
C45_9 C 0.8746(6) 0.4270(4) 0.8316(4) 0.175(6) Uani 1 1 d D U . . .
H45_9 H 0.8947 0.4435 0.8214 0.210 Uiso 1 1 calc R U . . .
N1_10 N 1.0885(5) 0.7211(3) 0.8018(3) 0.180(5) Uani 1 1 d D U . . .
C2_10 C 1.1169(5) 0.7039(3) 0.7805(4) 0.182(5) Uani 1 1 d D U . . .
C3_10 C 1.1528(6) 0.7176(4) 0.7626(4) 0.190(6) Uani 1 1 d D U . . .
H3_10 H 1.1613 0.7426 0.7637 0.227 Uiso 1 1 calc R U . . .
C4_10 C 1.1762(7) 0.6943(4) 0.7431(5) 0.191(6) Uani 1 1 d D U . . .
H4_10 H 1.2009 0.7033 0.7307 0.229 Uiso 1 1 calc R U . . .
C5_10 C 1.1637(6) 0.6576(4) 0.7416(4) 0.188(6) Uani 1 1 d D U . . .
C6_10 C 1.1273(6) 0.6437(3) 0.7591(4) 0.183(6) Uani 1 1 d D U . . .
H6_10 H 1.1189 0.6188 0.7577 0.219 Uiso 1 1 calc R U . . .
C7_10 C 1.1034(5) 0.6668(3) 0.7788(4) 0.179(5) Uani 1 1 d D U . . .
C8_10 C 1.0649(5) 0.6618(3) 0.7999(4) 0.173(5) Uani 1 1 d D U . . .
C9_10 C 1.0354(6) 0.6327(3) 0.8074(4) 0.177(6) Uani 1 1 d D U . . .
H9_10 H 1.0406 0.6093 0.7988 0.212 Uiso 1 1 calc R U . . .
C10_10 C 0.9984(6) 0.6378(3) 0.8275(4) 0.180(5) Uani 1 1 d D U . . .
C11_10 C 0.9921(6) 0.6717(4) 0.8415(5) 0.183(6) Uani 1 1 d D U . . .
H11_10 H 0.9676 0.6747 0.8559 0.220 Uiso 1 1 calc R U . . .
C12_10 C 1.0210(6) 0.7009(4) 0.8346(4) 0.183(6) Uani 1 1 d D U . . .
H12_10 H 1.0165 0.7240 0.8440 0.220 Uiso 1 1 calc R U . . .
C13_10 C 1.0569(5) 0.6958(3) 0.8136(4) 0.179(5) Uani 1 1 d D U . . .
C14_10 C 1.0848(6) 0.7587(3) 0.8072(5) 0.173(5) Uani 1 1 d D U . . .
C15_10 C 1.0929(7) 0.7726(3) 0.8409(5) 0.181(6) Uani 1 1 d D U . . .
H15_10 H 1.1056 0.7573 0.8610 0.217 Uiso 1 1 calc R U . . .
C16_10 C 1.0825(5) 0.8093(3) 0.8461(4) 0.178(5) Uani 1 1 d D U . . .
C17_10 C 1.0870(7) 0.8244(4) 0.8801(4) 0.188(6) Uani 1 1 d D U . . .
H17_10 H 1.0992 0.8097 0.9006 0.226 Uiso 1 1 calc R U . . .
C18_10 C 1.0745(7) 0.8592(4) 0.8843(4) 0.194(6) Uani 1 1 d D U . . .
H18_10 H 1.0782 0.8685 0.9076 0.233 Uiso 1 1 calc R U . . .
C19_10 C 1.0557(6) 0.8820(4) 0.8542(4) 0.188(6) Uani 1 1 d D U . . .
C20_10 C 1.0413(7) 0.9185(4) 0.8568(5) 0.196(7) Uani 1 1 d D U . . .
H20_10 H 1.0442 0.9287 0.8796 0.236 Uiso 1 1 calc R U . . .
C21_10 C 1.0234(7) 0.9390(4) 0.8273(5) 0.191(7) Uani 1 1 d D U . . .
H21_10 H 1.0130 0.9632 0.8300 0.229 Uiso 1 1 calc R U . . .
C22_10 C 1.0198(7) 0.9263(4) 0.7941(5) 0.186(6) Uani 1 1 d D U . . .
H22_10 H 1.0080 0.9418 0.7741 0.224 Uiso 1 1 calc R U . . .
C23_10 C 1.0334(5) 0.8900(3) 0.7890(4) 0.177(5) Uani 1 1 d D U . . .
C24_10 C 1.0305(6) 0.8755(4) 0.7547(4) 0.176(6) Uani 1 1 d D U . . .
H24_10 H 1.0205 0.8906 0.7343 0.211 Uiso 1 1 calc R U . . .
C25_10 C 1.0419(6) 0.8403(4) 0.7510(4) 0.175(6) Uani 1 1 d D U . . .
H25_10 H 1.0390 0.8309 0.7279 0.210 Uiso 1 1 calc R U . . .
C26_10 C 1.0582(5) 0.8173(3) 0.7811(4) 0.177(5) Uani 1 1 d D U . . .
C27_10 C 1.0685(7) 0.7802(3) 0.7774(5) 0.181(6) Uani 1 1 d D U . . .
H27_10 H 1.0641 0.7701 0.7544 0.217 Uiso 1 1 calc R U . . .
C28_10 C 1.0512(5) 0.8678(3) 0.8196(4) 0.179(5) Uani 1 1 d D U . . .
C29_10 C 1.0645(5) 0.8312(3) 0.8157(4) 0.170(5) Uani 1 1 d D U . . .
C30_10 C 1.1877(7) 0.6341(5) 0.7209(5) 0.193(6) Uani 1 1 d D U . . .
C31_10 C 1.2044(8) 0.6135(5) 0.7029(5) 0.197(6) Uani 1 1 d D U . . .
C32_10 C 1.2240(7) 0.5886(4) 0.6812(4) 0.194(6) Uani 1 1 d D U . . .
C33_10 C 1.2690(7) 0.5973(4) 0.6687(5) 0.206(7) Uani 1 1 d D U . . .
H33_10 H 1.2872 0.6196 0.6749 0.247 Uiso 1 1 calc R U . . .
C34_10 C 1.2868(7) 0.5730(5) 0.6472(5) 0.210(7) Uani 1 1 d D U . . .
H34_10 H 1.3168 0.5784 0.6380 0.252 Uiso 1 1 calc R U . . .
C35_10 C 1.2591(8) 0.5405(5) 0.6394(5) 0.204(6) Uani 1 1 d D U . . .
H35_10 H 1.2713 0.5236 0.6248 0.245 Uiso 1 1 calc R U . . .
N36_10 N 1.2166(7) 0.5319(3) 0.6511(5) 0.193(5) Uani 1 1 d D U . . .
C37_10 C 1.1994(6) 0.5555(4) 0.6717(5) 0.189(6) Uani 1 1 d D U . . .
H37_10 H 1.1689 0.5494 0.6801 0.227 Uiso 1 1 calc R U . . .
C38_10 C 0.9646(7) 0.6085(4) 0.8327(5) 0.179(6) Uani 1 1 d D U . . .
C39_10 C 0.9327(7) 0.5880(4) 0.8396(5) 0.181(6) Uani 1 1 d D U . . .
C40_10 C 0.9033(6) 0.5591(4) 0.8504(4) 0.178(6) Uani 1 1 d D U . . .
C41_10 C 0.8499(6) 0.5640(4) 0.8518(5) 0.188(6) Uani 1 1 d D U . . .
H41_10 H 0.8320 0.5863 0.8446 0.226 Uiso 1 1 calc R U . . .
C42_10 C 0.8231(6) 0.5362(5) 0.8638(5) 0.191(6) Uani 1 1 d D U . . .
H42_10 H 0.7868 0.5388 0.8654 0.229 Uiso 1 1 calc R U . . .
C43_10 C 0.8511(7) 0.5047(4) 0.8734(5) 0.186(6) Uani 1 1 d D U . . .
H43_10 H 0.8327 0.4856 0.8816 0.223 Uiso 1 1 calc R U . . .
N44_10 N 0.9021(7) 0.4986(3) 0.8723(4) 0.179(5) Uani 1 1 d D U . . .
C45_10 C 0.9276(6) 0.5257(4) 0.8607(5) 0.179(6) Uani 1 1 d D U . . .
H45_10 H 0.9639 0.5221 0.8594 0.214 Uiso 1 1 calc R U . . .
B1_11 B 0.7150(12) 0.2754(9) 0.5608(8) 0.352(9) Uani 1 1 d D U . . .
F2_11 F 0.6883(12) 0.2928(8) 0.5298(7) 0.435(11) Uani 1 1 d D U . . .
F3_11 F 0.7238(12) 0.2420(7) 0.5460(7) 0.425(11) Uani 1 1 d D U . . .
F4_11 F 0.6839(8) 0.2753(5) 0.5863(6) 0.302(6) Uani 1 1 d D U . . .
F5_11 F 0.7667(10) 0.2885(8) 0.5654(8) 0.416(11) Uani 1 1 d D U . . .
B1_12 B 1.0247(13) 0.4408(8) 0.8303(7) 0.360(10) Uani 1 1 d D U . . .
F2_12 F 1.0435(10) 0.4470(5) 0.8008(5) 0.327(9) Uani 1 1 d D U . . .
F3_12 F 0.9979(10) 0.4086(6) 0.8260(5) 0.350(9) Uani 1 1 d D U . . .
F4_12 F 1.0636(11) 0.4409(6) 0.8620(6) 0.366(10) Uani 1 1 d D U . . .
F5_12 F 0.9940(12) 0.4688(7) 0.8367(7) 0.410(11) Uani 1 1 d D U . . .
B1_13 B 0.8486(12) 0.4408(8) 0.9573(8) 0.340(10) Uani 1 1 d D U . . .
F2_13 F 0.8790(8) 0.4095(5) 0.9674(5) 0.310(8) Uani 1 1 d D U . . .
F3_13 F 0.8187(9) 0.4441(6) 0.9822(6) 0.336(9) Uani 1 1 d D U . . .
F4_13 F 0.8137(10) 0.4412(6) 0.9241(6) 0.357(9) Uani 1 1 d D U . . .
F5_13 F 0.8823(11) 0.4712(6) 0.9576(7) 0.382(10) Uani 1 1 d D U . . .
B1_14 B 0.3630(12) 0.2908(9) 0.9781(8) 0.380(11) Uani 1 1 d D U . . .
F2_14 F 0.3284(10) 0.2963(6) 0.9984(6) 0.340(9) Uani 1 1 d D U . . .
F3_14 F 0.3390(10) 0.3003(7) 0.9438(6) 0.372(10) Uani 1 1 d D U . . .
F4_14 F 0.4141(10) 0.3042(8) 0.9889(8) 0.423(12) Uani 1 1 d D U . . .
F5_14 F 0.3739(12) 0.2548(7) 0.9749(7) 0.419(11) Uani 1 1 d D U . . .
B1_15 B 1.1068(10) 0.5066(7) 0.7144(7) 0.291(9) Uani 1 1 d D U . . .
F2_15 F 1.0903(7) 0.5368(5) 0.6951(6) 0.304(8) Uani 1 1 d D U . . .
F3_15 F 1.0731(6) 0.4967(3) 0.7348(5) 0.231(6) Uani 1 1 d D U . . .
F4_15 F 1.1601(7) 0.5081(5) 0.7332(6) 0.324(8) Uani 1 1 d D U . . .
F5_15 F 1.1058(9) 0.4802(5) 0.6895(6) 0.331(8) Uani 1 1 d D U . . .
B1_16 B 0.5225(12) 0.3167(8) 0.8325(7) 0.331(9) Uani 1 1 d D U . . .
F2_16 F 0.4956(9) 0.2877(6) 0.8422(6) 0.340(9) Uani 1 1 d D U . . .
F3_16 F 0.4913(8) 0.3476(6) 0.8290(5) 0.315(8) Uani 1 1 d D U . . .
F4_16 F 0.5697(10) 0.3197(7) 0.8604(6) 0.364(10) Uani 1 1 d D U . . .
F5_16 F 0.5381(9) 0.3106(5) 0.8011(5) 0.311(8) Uani 1 1 d D U . . .
B1_17 B 0.6047(11) 0.2507(7) 0.7036(7) 0.260(8) Uani 1 1 d D U . . .
F2_17 F 0.5904(7) 0.2198(4) 0.6844(5) 0.270(7) Uani 1 1 d D U . . .
F3_17 F 0.6035(8) 0.2783(5) 0.6811(5) 0.284(7) Uani 1 1 d D U . . .
F4_17 F 0.6607(7) 0.2506(5) 0.7216(6) 0.296(7) Uani 1 1 d D U . . .
F5_17 F 0.5769(6) 0.2595(3) 0.7281(4) 0.223(5) Uani 1 1 d D U . . .

loop_
_atom_site_aniso_label
_atom_site_aniso_U_11
_atom_site_aniso_U_22
_atom_site_aniso_U_33
_atom_site_aniso_U_23
_atom_site_aniso_U_13
_atom_site_aniso_U_12
Pd1_1 0.185(2) 0.189(2) 0.229(2) 0.0163(16) 0.0686(17) -0.0224(15)
Pd2_1 0.1375(14) 0.1177(13) 0.212(2) -0.0204(12) 0.0520(13) -0.0089(10)
N1_2 0.164(10) 0.107(7) 0.342(12) 0.007(7) 0.081(9) -0.003(7)
C2_2 0.159(11) 0.118(9) 0.342(13) 0.001(8) 0.077(9) -0.005(8)
C3_2 0.154(12) 0.138(11) 0.345(15) 0.001(10) 0.077(11) -0.011(9)
C4_2 0.142(12) 0.135(10) 0.342(15) 0.002(11) 0.069(11) -0.011(9)
C5_2 0.146(11) 0.131(10) 0.332(14) -0.002(10) 0.073(10) -0.007(9)
C6_2 0.149(12) 0.107(10) 0.333(15) 0.001(10) 0.072(10) -0.003(8)
C7_2 0.159(11) 0.117(9) 0.342(13) 0.001(9) 0.082(9) -0.003(8)
C8_2 0.170(11) 0.110(9) 0.344(13) 0.004(8) 0.089(9) 0.002(8)
C9_2 0.174(13) 0.116(10) 0.337(14) 0.002(10) 0.084(10) -0.004(9)
C10_2 0.170(12) 0.118(10) 0.330(13) 0.006(9) 0.079(10) 0.001(9)
C11_2 0.170(13) 0.117(10) 0.348(15) 0.013(10) 0.092(11) 0.002(9)
C12_2 0.173(13) 0.111(10) 0.353(15) 0.012(10) 0.097(11) 0.005(9)
C13_2 0.171(11) 0.110(9) 0.350(13) 0.007(8) 0.091(9) -0.001(8)
C14_2 0.168(11) 0.110(8) 0.332(13) 0.011(8) 0.069(11) -0.010(8)
C15_2 0.161(13) 0.107(9) 0.331(13) 0.013(8) 0.068(11) -0.006(9)
C16_2 0.147(11) 0.101(9) 0.327(12) 0.011(8) 0.067(10) -0.001(8)
C17_2 0.149(12) 0.107(9) 0.330(13) 0.008(9) 0.068(11) 0.001(9)
C18_2 0.133(11) 0.095(9) 0.325(13) 0.008(9) 0.069(11) 0.003(9)
C19_2 0.129(10) 0.090(9) 0.325(12) 0.016(8) 0.066(10) 0.011(8)
C20_2 0.137(12) 0.096(9) 0.333(15) 0.020(9) 0.069(12) 0.009(9)
C21_2 0.155(13) 0.097(10) 0.336(15) 0.022(10) 0.070(13) 0.004(9)
C22_2 0.149(13) 0.103(10) 0.337(15) 0.020(9) 0.074(12) 0.009(9)
C23_2 0.143(11) 0.106(9) 0.329(12) 0.018(8) 0.069(10) 0.005(8)
C24_2 0.171(13) 0.122(10) 0.327(13) 0.016(9) 0.065(11) 0.002(10)
C25_2 0.162(13) 0.121(10) 0.325(13) 0.015(9) 0.066(11) -0.001(10)
C26_2 0.153(11) 0.113(9) 0.328(12) 0.014(8) 0.067(10) -0.003(8)
C27_2 0.162(13) 0.116(9) 0.332(13) 0.011(8) 0.070(11) -0.006(9)
C28_2 0.129(10) 0.100(8) 0.326(12) 0.015(8) 0.071(10) 0.010(8)
C29_2 0.140(11) 0.105(8) 0.326(12) 0.015(8) 0.066(10) 0.002(8)
C30_2 0.156(13) 0.151(11) 0.339(16) -0.009(11) 0.079(11) -0.005(9)
C31_2 0.162(13) 0.170(12) 0.333(16) -0.014(11) 0.079(11) 0.003(9)
C32_2 0.168(12) 0.170(11) 0.319(14) -0.005(10) 0.089(11) 0.003(8)
C33_2 0.183(13) 0.167(12) 0.339(16) -0.013(12) 0.105(12) -0.003(9)
C34_2 0.179(12) 0.168(12) 0.330(17) -0.011(12) 0.110(12) -0.012(10)
C35_2 0.174(12) 0.161(12) 0.296(15) -0.007(11) 0.104(11) -0.013(9)
N36_2 0.169(11) 0.165(9) 0.275(13) 0.009(8) 0.087(10) -0.006(8)
C37_2 0.175(12) 0.169(11) 0.280(14) 0.010(10) 0.094(11) -0.001(9)
C38_2 0.162(13) 0.118(11) 0.313(14) 0.000(10) 0.066(10) -0.002(9)
C39_2 0.160(12) 0.115(11) 0.292(14) -0.012(9) 0.059(10) -0.002(9)
C40_2 0.160(11) 0.110(9) 0.275(12) -0.024(8) 0.056(9) -0.006(8)
C41_2 0.156(12) 0.117(10) 0.277(14) -0.032(10) 0.054(10) -0.002(9)
C42_2 0.157(11) 0.121(11) 0.273(14) -0.034(10) 0.055(10) -0.004(9)
C43_2 0.150(11) 0.116(10) 0.264(14) -0.035(10) 0.060(10) -0.011(8)
N44_2 0.144(9) 0.115(7) 0.248(10) -0.032(7) 0.055(7) -0.016(6)
C45_2 0.160(11) 0.109(9) 0.258(13) -0.028(8) 0.059(10) -0.006(8)
N1_3 0.136(8) 0.195(11) 0.241(10) -0.038(8) 0.049(7) -0.004(8)
C2_3 0.139(9) 0.161(11) 0.238(10) -0.030(8) 0.047(7) -0.005(8)
C3_3 0.144(10) 0.142(12) 0.230(12) -0.017(10) 0.045(9) 0.007(9)
C4_3 0.150(11) 0.117(11) 0.226(12) -0.016(10) 0.047(9) -0.004(9)
C5_3 0.152(10) 0.111(10) 0.227(10) -0.011(9) 0.050(8) -0.007(9)
C6_3 0.149(10) 0.123(11) 0.234(10) -0.018(9) 0.048(8) -0.015(9)
C7_3 0.142(9) 0.142(11) 0.240(10) -0.027(8) 0.048(7) -0.008(8)
C8_3 0.141(9) 0.166(11) 0.246(11) -0.038(9) 0.051(8) -0.011(8)
C9_3 0.140(10) 0.173(13) 0.254(12) -0.055(11) 0.046(9) -0.011(9)
C10_3 0.141(10) 0.202(13) 0.255(13) -0.062(11) 0.047(9) -0.007(9)
C11_3 0.141(10) 0.223(15) 0.259(13) -0.062(11) 0.050(9) -0.010(11)
C12_3 0.147(11) 0.225(15) 0.256(12) -0.053(11) 0.051(9) -0.002(10)
C13_3 0.140(9) 0.195(12) 0.248(11) -0.044(9) 0.050(8) -0.009(9)
C14_3 0.139(9) 0.220(13) 0.245(12) -0.035(10) 0.049(8) -0.010(8)
C15_3 0.154(10) 0.226(14) 0.255(13) -0.035(11) 0.047(9) -0.011(10)
C16_3 0.157(10) 0.224(13) 0.263(13) -0.049(10) 0.043(9) -0.004(9)
C17_3 0.186(12) 0.251(15) 0.280(14) -0.034(12) 0.036(11) -0.010(12)
C18_3 0.181(12) 0.252(16) 0.293(15) -0.040(12) 0.030(11) -0.010(12)
C19_3 0.185(11) 0.259(15) 0.298(14) -0.043(11) 0.033(10) -0.009(11)
C20_3 0.183(12) 0.274(17) 0.321(17) -0.034(13) 0.028(11) -0.011(12)
C21_3 0.184(13) 0.290(19) 0.326(18) -0.023(14) 0.027(12) -0.010(12)
C22_3 0.176(12) 0.285(18) 0.311(18) -0.037(13) 0.031(11) -0.007(11)
C23_3 0.161(11) 0.248(15) 0.277(15) -0.062(11) 0.043(10) -0.007(10)
C24_3 0.150(11) 0.240(15) 0.268(15) -0.067(11) 0.049(10) -0.014(11)
C25_3 0.155(11) 0.244(15) 0.257(14) -0.058(11) 0.055(10) -0.020(11)
C26_3 0.150(10) 0.231(13) 0.253(13) -0.058(10) 0.050(9) -0.013(9)
C27_3 0.143(10) 0.223(14) 0.244(13) -0.042(11) 0.053(9) -0.015(9)
C28_3 0.165(10) 0.244(14) 0.277(13) -0.057(10) 0.039(9) -0.007(9)
C29_3 0.161(10) 0.230(13) 0.262(13) -0.057(10) 0.048(9) -0.006(9)
C30_3 0.159(12) 0.108(11) 0.225(10) -0.011(9) 0.052(9) -0.002(10)
C31_3 0.169(12) 0.103(11) 0.223(10) -0.015(9) 0.056(9) -0.003(10)
C32_3 0.174(11) 0.116(11) 0.224(10) -0.018(8) 0.067(8) -0.026(8)
C33_3 0.176(12) 0.147(12) 0.228(12) -0.035(10) 0.057(10) -0.010(9)
C34_3 0.192(13) 0.164(12) 0.229(13) -0.037(10) 0.063(11) -0.002(10)
C35_3 0.186(12) 0.172(12) 0.226(12) -0.022(10) 0.077(10) -0.009(9)
N36_3 0.182(9) 0.141(9) 0.218(9) -0.012(8) 0.087(8) -0.024(7)
C37_3 0.176(11) 0.127(11) 0.217(10) -0.010(8) 0.075(9) -0.018(9)
C38_3 0.142(10) 0.183(13) 0.250(14) -0.064(12) 0.050(9) -0.014(9)
C39_3 0.143(9) 0.171(13) 0.239(14) -0.054(12) 0.056(9) -0.013(9)
C40_3 0.145(9) 0.184(13) 0.241(13) -0.064(10) 0.054(9) -0.010(8)
C41_3 0.150(11) 0.226(15) 0.261(14) -0.091(12) 0.060(10) -0.012(10)
C42_3 0.149(11) 0.236(15) 0.269(14) -0.105(12) 0.064(10) -0.018(11)
C43_3 0.148(11) 0.201(14) 0.253(13) -0.083(10) 0.063(9) -0.019(10)
N44_3 0.156(8) 0.155(9) 0.236(10) -0.047(8) 0.062(7) -0.008(7)
C45_3 0.149(9) 0.173(13) 0.239(13) -0.054(11) 0.056(8) -0.011(8)
N1_4 0.172(10) 0.115(7) 0.255(10) -0.015(6) 0.066(8) -0.016(7)
C2_4 0.170(11) 0.131(9) 0.253(11) -0.010(7) 0.062(9) -0.023(8)
C3_4 0.186(13) 0.143(11) 0.258(12) -0.016(8) 0.070(10) -0.037(10)
C4_4 0.183(13) 0.166(11) 0.258(12) -0.004(9) 0.068(11) -0.044(11)
C5_4 0.192(12) 0.166(11) 0.258(12) -0.004(9) 0.052(10) -0.048(11)
C6_4 0.180(13) 0.149(11) 0.259(12) -0.003(8) 0.051(10) -0.039(10)
C7_4 0.157(11) 0.126(9) 0.252(10) -0.009(7) 0.055(9) -0.023(8)
C8_4 0.144(10) 0.117(8) 0.254(10) -0.007(7) 0.056(9) -0.015(8)
C9_4 0.138(11) 0.113(9) 0.253(11) -0.007(8) 0.059(10) -0.022(9)
C10_4 0.134(10) 0.117(9) 0.255(11) -0.008(8) 0.060(9) -0.019(9)
C11_4 0.144(12) 0.116(9) 0.252(12) -0.009(8) 0.064(10) -0.015(9)
C12_4 0.144(12) 0.114(10) 0.251(11) -0.009(8) 0.061(10) -0.014(9)
C13_4 0.156(11) 0.114(8) 0.252(10) -0.010(7) 0.061(9) -0.010(8)
C14_4 0.155(11) 0.114(8) 0.267(12) -0.016(8) 0.065(9) -0.013(7)
C15_4 0.154(11) 0.107(8) 0.273(14) -0.014(9) 0.066(10) -0.005(8)
C16_4 0.158(11) 0.105(8) 0.291(13) -0.015(8) 0.075(9) -0.009(7)
C17_4 0.167(12) 0.115(9) 0.307(15) -0.010(10) 0.086(11) -0.009(9)
C18_4 0.176(12) 0.109(9) 0.316(16) -0.014(10) 0.086(11) -0.008(9)
C19_4 0.179(11) 0.109(9) 0.331(14) -0.019(9) 0.090(10) -0.010(8)
C20_4 0.192(14) 0.113(10) 0.351(17) -0.016(10) 0.094(12) -0.008(9)
C21_4 0.201(15) 0.117(11) 0.376(18) -0.022(11) 0.102(13) -0.007(9)
C22_4 0.200(14) 0.115(10) 0.378(17) -0.027(10) 0.103(13) -0.008(9)
C23_4 0.183(12) 0.112(9) 0.361(15) -0.030(10) 0.101(10) -0.009(8)
C24_4 0.180(12) 0.121(10) 0.356(16) -0.033(11) 0.095(12) -0.013(9)
C25_4 0.173(12) 0.119(10) 0.346(16) -0.045(11) 0.099(11) -0.016(9)
C26_4 0.162(11) 0.113(8) 0.315(13) -0.028(9) 0.083(10) -0.013(7)
C27_4 0.157(11) 0.114(8) 0.299(15) -0.032(9) 0.074(10) -0.019(8)
C28_4 0.177(11) 0.108(8) 0.333(14) -0.024(9) 0.090(10) -0.009(7)
C29_4 0.159(10) 0.109(8) 0.309(13) -0.027(8) 0.078(9) -0.013(7)
C30_4 0.228(15) 0.191(13) 0.270(13) 0.009(10) 0.051(11) -0.063(12)
C31_4 0.247(15) 0.210(14) 0.279(14) 0.024(11) 0.051(12) -0.069(12)
C32_4 0.256(14) 0.219(13) 0.271(13) 0.023(10) 0.048(11) -0.072(11)
C33_4 0.285(16) 0.238(16) 0.278(14) 0.027(11) 0.038(12) -0.088(13)
C34_4 0.292(17) 0.244(16) 0.274(14) 0.031(11) 0.035(12) -0.089(13)
C35_4 0.277(16) 0.234(15) 0.260(13) 0.022(10) 0.042(11) -0.082(13)
N36_4 0.230(11) 0.212(10) 0.247(11) 0.025(8) 0.054(9) -0.051(8)
C37_4 0.231(14) 0.201(12) 0.255(13) 0.016(10) 0.059(11) -0.060(11)
C38_4 0.140(12) 0.127(11) 0.256(12) -0.013(8) 0.065(10) -0.022(9)
C39_4 0.143(12) 0.138(11) 0.254(12) -0.013(9) 0.054(10) -0.010(10)
C40_4 0.152(11) 0.132(10) 0.242(12) -0.004(8) 0.053(10) -0.006(8)
C41_4 0.178(13) 0.149(12) 0.244(12) -0.002(9) 0.048(10) 0.014(10)
C42_4 0.183(13) 0.150(12) 0.236(12) 0.000(9) 0.047(10) 0.010(10)
C43_4 0.151(12) 0.136(11) 0.229(12) 0.001(8) 0.053(10) -0.009(9)
N44_4 0.132(9) 0.127(8) 0.220(11) -0.005(7) 0.050(9) -0.017(6)
C45_4 0.125(11) 0.125(10) 0.230(12) -0.004(8) 0.054(9) -0.022(8)
N1_5 0.184(9) 0.191(11) 0.236(10) 0.022(9) 0.047(7) 0.007(8)
C2_5 0.182(10) 0.214(13) 0.246(11) 0.035(10) 0.046(8) 0.004(9)
C3_5 0.187(12) 0.228(15) 0.249(12) 0.041(11) 0.051(9) 0.005(11)
C4_5 0.191(12) 0.229(15) 0.262(13) 0.046(12) 0.056(10) 0.004(12)
C5_5 0.186(11) 0.213(13) 0.260(13) 0.056(12) 0.056(9) -0.004(10)
C6_5 0.178(11) 0.202(14) 0.259(13) 0.049(12) 0.048(9) -0.001(10)
C7_5 0.178(10) 0.199(12) 0.247(11) 0.039(10) 0.048(8) 0.000(9)
C8_5 0.167(10) 0.161(11) 0.238(10) 0.023(9) 0.043(8) 0.004(9)
C9_5 0.160(11) 0.129(12) 0.236(10) 0.017(9) 0.039(8) 0.002(9)
C10_5 0.164(11) 0.123(11) 0.226(10) 0.004(9) 0.037(8) -0.002(10)
C11_5 0.166(11) 0.155(12) 0.226(12) 0.007(11) 0.039(9) -0.008(10)
C12_5 0.165(11) 0.158(13) 0.228(12) 0.008(11) 0.041(9) -0.002(10)
C13_5 0.172(10) 0.164(11) 0.234(10) 0.019(9) 0.045(8) 0.006(9)
C14_5 0.189(10) 0.176(12) 0.241(11) 0.016(9) 0.041(8) 0.012(9)
C15_5 0.185(11) 0.164(13) 0.241(13) 0.015(11) 0.038(9) 0.009(9)
C16_5 0.193(11) 0.163(12) 0.253(13) 0.013(10) 0.037(9) 0.009(9)
C17_5 0.192(12) 0.172(13) 0.260(15) 0.016(11) 0.034(10) 0.014(10)
C18_5 0.197(12) 0.178(14) 0.269(15) 0.016(11) 0.027(11) 0.009(11)
C19_5 0.214(12) 0.187(13) 0.272(14) 0.008(10) 0.027(10) 0.010(10)
C20_5 0.231(13) 0.217(16) 0.295(17) -0.013(12) 0.015(11) 0.017(12)
C21_5 0.239(14) 0.231(17) 0.302(17) -0.023(13) 0.013(12) 0.018(12)
C22_5 0.245(14) 0.226(16) 0.294(16) -0.011(13) 0.017(12) 0.021(12)
C23_5 0.230(13) 0.203(13) 0.274(14) 0.000(11) 0.024(10) 0.018(11)
C24_5 0.238(14) 0.214(15) 0.279(15) -0.009(12) 0.024(11) 0.021(12)
C25_5 0.226(14) 0.215(14) 0.272(15) -0.015(12) 0.031(11) 0.029(12)
C26_5 0.213(11) 0.198(13) 0.260(13) -0.004(10) 0.032(9) 0.022(10)
C27_5 0.206(12) 0.194(14) 0.250(13) 0.007(10) 0.037(10) 0.023(10)
C28_5 0.217(11) 0.180(13) 0.261(13) 0.014(10) 0.028(9) 0.009(9)
C29_5 0.208(11) 0.178(12) 0.252(12) 0.011(9) 0.037(9) 0.013(9)
C30_5 0.194(11) 0.227(16) 0.283(15) 0.066(13) 0.065(10) -0.008(11)
C31_5 0.199(11) 0.247(16) 0.307(16) 0.073(14) 0.073(11) -0.013(11)
C32_5 0.197(11) 0.256(15) 0.306(15) 0.087(12) 0.072(10) -0.014(10)
C33_5 0.206(13) 0.287(16) 0.323(16) 0.112(13) 0.073(12) -0.016(12)
C34_5 0.207(14) 0.298(17) 0.324(16) 0.124(13) 0.075(13) -0.011(13)
C35_5 0.206(13) 0.281(16) 0.308(16) 0.108(12) 0.078(12) -0.017(12)
N36_5 0.192(10) 0.239(12) 0.277(14) 0.076(10) 0.071(9) -0.021(9)
C37_5 0.194(11) 0.228(15) 0.286(15) 0.076(12) 0.072(10) -0.019(10)
C38_5 0.172(12) 0.107(11) 0.223(10) -0.005(9) 0.037(9) -0.006(10)
C39_5 0.166(12) 0.106(10) 0.220(10) -0.004(9) 0.037(9) -0.014(10)
C40_5 0.148(11) 0.111(10) 0.215(10) -0.009(8) 0.043(8) -0.010(8)
C41_5 0.137(11) 0.106(10) 0.215(11) -0.007(9) 0.041(9) 0.000(8)
C42_5 0.132(11) 0.111(10) 0.212(12) -0.003(9) 0.045(9) -0.003(8)
C43_5 0.134(11) 0.131(10) 0.206(11) -0.015(9) 0.057(9) -0.011(8)
N44_5 0.130(8) 0.122(8) 0.210(9) -0.008(7) 0.060(7) -0.005(6)
C45_5 0.136(10) 0.114(10) 0.212(10) -0.018(8) 0.056(8) -0.010(8)
Pd3_6 0.206(2) 0.1151(14) 0.304(3) 0.0249(14) 0.1187(19) 0.0229(13)
Pd4_6 0.218(2) 0.1233(14) 0.222(2) 0.0019(13) 0.0553(16) 0.0020(13)
N1_7 0.169(10) 0.096(7) 0.264(10) -0.006(6) 0.065(8) -0.005(7)
C2_7 0.159(11) 0.091(8) 0.261(10) -0.010(7) 0.071(9) -0.004(8)
C3_7 0.166(12) 0.097(9) 0.265(12) -0.014(8) 0.073(10) -0.001(9)
C4_7 0.155(12) 0.101(9) 0.263(12) -0.013(8) 0.078(10) -0.001(9)
C5_7 0.151(11) 0.104(9) 0.257(11) -0.010(8) 0.073(9) 0.000(9)
C6_7 0.146(12) 0.098(9) 0.258(11) -0.013(8) 0.073(10) -0.002(8)
C7_7 0.154(11) 0.096(8) 0.258(10) -0.011(7) 0.069(9) -0.006(8)
C8_7 0.163(11) 0.102(8) 0.259(10) -0.010(7) 0.066(9) -0.009(8)
C9_7 0.157(12) 0.105(10) 0.261(11) -0.014(8) 0.066(10) -0.018(9)
C10_7 0.171(11) 0.109(9) 0.255(11) -0.012(8) 0.066(10) -0.021(9)
C11_7 0.198(14) 0.115(10) 0.264(12) -0.009(8) 0.069(11) -0.016(10)
C12_7 0.204(14) 0.109(10) 0.262(12) -0.006(8) 0.069(10) -0.014(10)
C13_7 0.176(11) 0.102(8) 0.262(10) -0.007(7) 0.066(9) -0.007(8)
C14_7 0.151(10) 0.093(7) 0.261(12) -0.001(7) 0.063(9) -0.009(7)
C15_7 0.148(11) 0.099(8) 0.266(14) 0.006(8) 0.061(10) -0.006(7)
C16_7 0.151(10) 0.098(8) 0.273(13) 0.006(8) 0.057(9) -0.004(7)
C17_7 0.156(11) 0.103(9) 0.295(15) 0.011(10) 0.061(10) -0.005(8)
C18_7 0.160(11) 0.097(9) 0.296(15) 0.011(10) 0.066(10) -0.007(8)
C19_7 0.160(10) 0.100(8) 0.274(13) 0.013(9) 0.058(9) -0.002(7)
C20_7 0.164(12) 0.093(9) 0.279(15) 0.008(9) 0.062(11) -0.004(8)
C21_7 0.166(13) 0.103(10) 0.277(15) 0.008(10) 0.057(11) 0.002(8)
C22_7 0.161(12) 0.110(9) 0.261(14) 0.009(10) 0.050(11) 0.002(8)
C23_7 0.153(10) 0.106(8) 0.256(12) 0.007(9) 0.051(9) 0.005(7)
C24_7 0.161(11) 0.107(9) 0.260(14) 0.003(10) 0.058(10) 0.003(8)
C25_7 0.153(11) 0.110(9) 0.271(14) 0.001(10) 0.059(10) 0.002(8)
C26_7 0.146(10) 0.103(8) 0.258(12) 0.000(8) 0.052(9) -0.004(7)
C27_7 0.148(11) 0.100(8) 0.256(14) 0.002(8) 0.059(10) -0.006(7)
C28_7 0.153(10) 0.095(7) 0.256(12) 0.013(8) 0.051(9) 0.003(7)
C29_7 0.149(10) 0.099(7) 0.265(12) 0.010(8) 0.053(9) -0.001(7)
C30_7 0.156(12) 0.102(10) 0.254(12) -0.010(8) 0.072(10) 0.002(9)
C31_7 0.185(13) 0.114(11) 0.266(13) 0.005(9) 0.082(11) 0.014(10)
C32_7 0.218(12) 0.116(10) 0.273(13) 0.010(9) 0.095(11) 0.012(9)
C33_7 0.292(16) 0.132(12) 0.277(13) 0.008(9) 0.095(12) -0.005(11)
C34_7 0.313(16) 0.146(13) 0.281(13) 0.018(10) 0.101(12) -0.012(12)
C35_7 0.290(15) 0.132(12) 0.283(13) 0.019(9) 0.097(11) 0.003(11)
N36_7 0.223(10) 0.124(8) 0.283(12) 0.019(7) 0.102(9) 0.023(7)
C37_7 0.204(13) 0.110(10) 0.275(13) 0.007(8) 0.096(11) 0.021(9)
C38_7 0.175(13) 0.121(11) 0.257(12) -0.015(9) 0.066(10) -0.022(10)
C39_7 0.200(13) 0.112(11) 0.245(13) -0.006(9) 0.065(10) -0.012(10)
C40_7 0.220(12) 0.116(10) 0.228(12) 0.001(9) 0.056(10) 0.007(9)
C41_7 0.236(14) 0.122(11) 0.228(12) -0.003(9) 0.050(11) 0.023(11)
C42_7 0.244(15) 0.131(12) 0.221(12) -0.002(9) 0.045(10) 0.031(11)
C43_7 0.235(14) 0.117(11) 0.211(12) -0.005(9) 0.050(10) 0.024(10)
N44_7 0.217(11) 0.108(8) 0.211(11) -0.005(8) 0.053(9) 0.007(8)
C45_7 0.220(13) 0.114(10) 0.218(12) -0.004(9) 0.057(10) 0.004(9)
N1_8 0.251(12) 0.279(14) 0.312(12) -0.014(11) 0.066(9) 0.038(10)
C2_8 0.221(12) 0.217(13) 0.308(12) -0.021(11) 0.067(9) 0.011(10)
C3_8 0.220(13) 0.182(14) 0.309(14) -0.013(12) 0.071(11) 0.002(11)
C4_8 0.215(13) 0.171(14) 0.307(14) -0.018(12) 0.073(11) 0.002(11)
C5_8 0.210(13) 0.149(12) 0.300(12) -0.012(10) 0.079(10) -0.008(10)
C6_8 0.200(13) 0.157(13) 0.299(12) -0.024(11) 0.072(10) -0.021(11)
C7_8 0.215(12) 0.200(13) 0.300(12) -0.022(10) 0.072(9) 0.001(10)
C8_8 0.229(12) 0.251(14) 0.301(12) -0.026(11) 0.070(9) 0.018(10)
C9_8 0.219(13) 0.264(16) 0.294(14) -0.039(13) 0.065(11) 0.017(12)
C10_8 0.225(12) 0.288(16) 0.300(14) -0.044(13) 0.068(11) 0.022(11)
C11_8 0.235(14) 0.313(18) 0.304(15) -0.041(14) 0.062(11) 0.033(13)
C12_8 0.246(14) 0.319(18) 0.305(14) -0.030(13) 0.065(11) 0.032(13)
C13_8 0.247(12) 0.291(15) 0.304(13) -0.022(12) 0.067(10) 0.033(11)
C14_8 0.291(14) 0.297(16) 0.343(14) -0.006(12) 0.035(11) 0.044(12)
C15_8 0.316(17) 0.314(18) 0.352(17) 0.007(14) 0.029(13) 0.034(14)
C16_8 0.338(16) 0.322(18) 0.365(17) 0.011(13) 0.017(13) 0.047(14)
C17_8 0.357(19) 0.34(2) 0.380(19) 0.023(15) 0.015(15) 0.040(16)
C18_8 0.36(2) 0.34(2) 0.393(19) 0.025(16) 0.001(15) 0.043(16)
C19_8 0.356(19) 0.324(19) 0.387(18) 0.021(14) 0.005(14) 0.050(15)
C20_8 0.36(2) 0.32(2) 0.39(2) 0.024(16) -0.006(16) 0.049(17)
C21_8 0.36(2) 0.32(2) 0.40(2) 0.035(17) -0.003(16) 0.051(17)
C22_8 0.355(19) 0.32(2) 0.40(2) 0.030(16) 0.001(15) 0.058(16)
C23_8 0.343(17) 0.310(19) 0.382(19) 0.016(14) 0.008(14) 0.059(14)
C24_8 0.331(18) 0.31(2) 0.38(2) 0.012(15) 0.013(15) 0.062(15)
C25_8 0.315(17) 0.294(19) 0.37(2) 0.002(15) 0.017(14) 0.062(15)
C26_8 0.311(16) 0.285(17) 0.362(17) -0.009(13) 0.022(13) 0.062(13)
C27_8 0.295(15) 0.288(18) 0.358(17) -0.002(14) 0.033(12) 0.051(13)
C28_8 0.344(17) 0.310(18) 0.380(17) 0.010(13) 0.010(13) 0.054(14)
C29_8 0.332(16) 0.304(17) 0.365(17) 0.001(13) 0.019(13) 0.054(13)
C30_8 0.211(14) 0.132(12) 0.298(12) -0.007(10) 0.085(10) -0.003(11)
C31_8 0.196(13) 0.102(11) 0.295(12) 0.000(10) 0.095(10) 0.005(10)
C32_8 0.178(11) 0.093(10) 0.293(11) 0.005(9) 0.103(9) -0.003(8)
C33_8 0.181(12) 0.093(10) 0.295(13) 0.006(10) 0.107(11) -0.010(9)
C34_8 0.184(13) 0.102(10) 0.296(14) 0.010(10) 0.108(11) 0.001(9)
C35_8 0.198(13) 0.112(11) 0.291(13) 0.013(9) 0.113(10) 0.014(9)
N36_8 0.199(9) 0.112(8) 0.286(11) 0.015(8) 0.116(8) 0.016(7)
C37_8 0.188(12) 0.105(10) 0.288(11) 0.010(9) 0.114(9) 0.008(9)
C38_8 0.222(12) 0.267(17) 0.301(16) -0.054(14) 0.067(11) 0.012(11)
C39_8 0.218(11) 0.233(15) 0.285(16) -0.057(13) 0.065(11) 0.002(10)
C40_8 0.219(11) 0.182(12) 0.260(14) -0.048(10) 0.065(10) 0.001(9)
C41_8 0.223(13) 0.182(13) 0.270(15) -0.053(11) 0.069(12) -0.001(11)
C42_8 0.219(13) 0.162(12) 0.268(15) -0.046(11) 0.070(12) 0.000(10)
C43_8 0.218(13) 0.152(12) 0.249(14) -0.037(10) 0.070(11) -0.001(10)
N44_8 0.207(9) 0.126(8) 0.220(10) -0.010(7) 0.067(8) 0.009(7)
C45_8 0.211(10) 0.157(12) 0.225(14) -0.024(10) 0.061(10) 0.005(9)
N1_9 0.190(9) 0.278(13) 0.258(11) 0.078(10) 0.029(8) -0.040(9)
C2_9 0.190(10) 0.240(14) 0.248(11) 0.054(10) 0.040(9) -0.030(10)
C3_9 0.200(12) 0.271(17) 0.261(13) 0.069(11) 0.050(10) -0.027(12)
C4_9 0.199(12) 0.272(16) 0.273(14) 0.067(12) 0.058(10) -0.017(12)
C5_9 0.190(11) 0.234(14) 0.271(14) 0.057(12) 0.066(10) -0.007(10)
C6_9 0.177(11) 0.188(14) 0.258(13) 0.038(11) 0.058(9) -0.008(10)
C7_9 0.176(10) 0.185(12) 0.239(11) 0.032(9) 0.054(8) -0.008(9)
C8_9 0.168(10) 0.148(11) 0.234(11) 0.018(9) 0.050(8) -0.003(9)
C9_9 0.160(11) 0.120(11) 0.225(11) 0.007(9) 0.052(8) 0.002(9)
C10_9 0.163(11) 0.124(11) 0.224(10) 0.007(9) 0.052(9) -0.002(9)
C11_9 0.162(11) 0.138(12) 0.236(12) 0.020(10) 0.050(9) -0.007(10)
C12_9 0.171(11) 0.155(13) 0.239(12) 0.024(10) 0.049(9) -0.007(10)
C13_9 0.171(10) 0.185(12) 0.246(11) 0.039(9) 0.045(8) -0.008(9)
C14_9 0.206(11) 0.356(17) 0.310(14) 0.131(12) 0.006(10) -0.068(11)
C15_9 0.213(12) 0.381(19) 0.331(17) 0.136(14) 0.012(11) -0.059(13)
C16_9 0.225(13) 0.416(19) 0.360(17) 0.150(14) -0.006(12) -0.062(13)
C17_9 0.229(15) 0.44(2) 0.378(19) 0.145(16) -0.005(13) -0.054(15)
C18_9 0.238(15) 0.44(2) 0.39(2) 0.164(17) -0.012(14) -0.061(15)
C19_9 0.244(14) 0.43(2) 0.38(2) 0.171(16) -0.017(13) -0.075(14)
C20_9 0.258(15) 0.46(2) 0.41(2) 0.165(18) -0.018(14) -0.084(16)
C21_9 0.267(17) 0.47(3) 0.42(2) 0.155(18) -0.023(15) -0.076(17)
C22_9 0.254(16) 0.47(2) 0.41(2) 0.154(18) -0.028(15) -0.081(16)
C23_9 0.253(15) 0.45(2) 0.387(19) 0.150(15) -0.026(13) -0.083(15)
C24_9 0.249(16) 0.45(2) 0.382(19) 0.133(16) -0.031(14) -0.091(16)
C25_9 0.254(16) 0.45(2) 0.368(18) 0.115(16) -0.023(14) -0.085(16)
C26_9 0.230(13) 0.42(2) 0.351(17) 0.132(14) -0.016(12) -0.090(13)
C27_9 0.224(13) 0.392(19) 0.316(16) 0.118(13) 0.001(11) -0.085(13)
C28_9 0.247(13) 0.43(2) 0.376(18) 0.167(15) -0.016(12) -0.082(14)
C29_9 0.237(13) 0.414(19) 0.354(17) 0.153(14) -0.009(12) -0.078(13)
C30_9 0.187(11) 0.225(15) 0.307(16) 0.075(14) 0.079(11) 0.003(10)
C31_9 0.188(11) 0.210(15) 0.351(17) 0.101(14) 0.093(11) 0.014(10)
C32_9 0.186(10) 0.190(13) 0.383(16) 0.110(12) 0.105(10) 0.027(9)
C33_9 0.191(12) 0.208(15) 0.409(17) 0.132(13) 0.111(12) 0.034(11)
C34_9 0.191(13) 0.208(15) 0.415(17) 0.143(13) 0.113(12) 0.030(11)
C35_9 0.183(12) 0.195(14) 0.397(17) 0.126(12) 0.123(11) 0.031(10)
N36_9 0.179(9) 0.150(11) 0.361(15) 0.085(10) 0.120(9) 0.027(8)
C37_9 0.179(10) 0.157(13) 0.363(16) 0.095(12) 0.116(10) 0.025(9)
C38_9 0.173(12) 0.102(11) 0.220(10) 0.004(9) 0.056(9) 0.001(10)
C39_9 0.178(12) 0.099(10) 0.217(10) 0.003(9) 0.053(9) -0.002(10)
C40_9 0.185(12) 0.112(11) 0.217(10) 0.004(8) 0.057(9) 0.001(8)
C41_9 0.191(12) 0.111(11) 0.221(12) 0.006(10) 0.054(10) -0.003(9)
C42_9 0.208(13) 0.130(11) 0.222(13) 0.010(10) 0.055(11) -0.010(10)
C43_9 0.215(13) 0.139(12) 0.217(12) 0.014(9) 0.052(10) -0.020(9)
N44_9 0.212(10) 0.126(9) 0.212(10) 0.011(7) 0.050(8) -0.016(7)
C45_9 0.194(12) 0.119(11) 0.213(10) 0.008(8) 0.056(9) -0.009(9)
N1_10 0.162(10) 0.091(7) 0.296(11) 0.004(7) 0.077(8) 0.000(6)
C2_10 0.162(11) 0.093(8) 0.300(12) 0.009(8) 0.077(9) 0.009(7)
C3_10 0.166(12) 0.104(10) 0.309(14) 0.019(9) 0.080(10) 0.015(9)
C4_10 0.162(12) 0.112(10) 0.307(14) 0.013(10) 0.076(11) 0.015(9)
C5_10 0.159(11) 0.110(9) 0.301(13) 0.017(9) 0.071(9) 0.021(8)
C6_10 0.154(12) 0.104(10) 0.293(13) 0.009(9) 0.063(10) 0.016(8)
C7_10 0.155(10) 0.095(8) 0.291(12) 0.010(8) 0.066(9) 0.011(7)
C8_10 0.151(10) 0.089(8) 0.284(12) 0.007(8) 0.064(9) 0.007(7)
C9_10 0.162(11) 0.096(9) 0.275(14) 0.005(9) 0.061(10) 0.003(8)
C10_10 0.163(11) 0.103(9) 0.280(13) -0.001(9) 0.065(9) 0.001(8)
C11_10 0.162(12) 0.103(9) 0.290(14) -0.004(10) 0.068(10) -0.007(8)
C12_10 0.159(12) 0.101(9) 0.296(14) -0.002(9) 0.072(10) 0.001(8)
C13_10 0.158(11) 0.092(8) 0.296(12) 0.007(8) 0.074(9) 0.004(7)
C14_10 0.157(11) 0.089(7) 0.279(12) 0.006(7) 0.065(10) 0.003(7)
C15_10 0.166(12) 0.100(8) 0.278(12) 0.004(8) 0.062(10) 0.007(8)
C16_10 0.156(11) 0.099(8) 0.282(11) 0.002(7) 0.066(10) 0.001(8)
C17_10 0.172(13) 0.110(10) 0.287(12) -0.001(8) 0.069(10) -0.004(10)
C18_10 0.184(13) 0.112(10) 0.292(12) 0.001(9) 0.073(11) -0.002(10)
C19_10 0.176(12) 0.110(9) 0.288(12) -0.003(8) 0.076(10) 0.001(9)
C20_10 0.191(14) 0.111(10) 0.294(14) -0.004(9) 0.076(12) 0.001(10)
C21_10 0.180(13) 0.105(10) 0.294(14) -0.005(9) 0.073(13) 0.000(10)
C22_10 0.172(13) 0.102(9) 0.291(14) -0.002(9) 0.073(12) 0.008(9)
C23_10 0.153(11) 0.099(9) 0.288(12) 0.001(8) 0.072(10) -0.003(8)
C24_10 0.152(12) 0.097(9) 0.282(12) 0.005(8) 0.064(10) 0.004(9)
C25_10 0.153(12) 0.098(9) 0.279(12) 0.003(8) 0.065(10) 0.006(9)
C26_10 0.153(11) 0.099(8) 0.282(11) 0.006(7) 0.064(10) 0.006(8)
C27_10 0.164(13) 0.101(8) 0.281(12) 0.005(8) 0.062(10) 0.001(8)
C28_10 0.152(11) 0.105(8) 0.286(11) 0.001(7) 0.071(9) -0.005(8)
C29_10 0.136(10) 0.099(8) 0.281(11) 0.002(7) 0.066(9) -0.003(7)
C30_10 0.161(13) 0.118(11) 0.309(14) 0.018(10) 0.078(10) 0.021(9)
C31_10 0.165(13) 0.126(11) 0.313(14) 0.022(10) 0.084(11) 0.029(10)
C32_10 0.174(12) 0.113(10) 0.314(13) 0.029(9) 0.097(10) 0.028(8)
C33_10 0.182(13) 0.126(11) 0.333(16) 0.026(10) 0.109(11) 0.021(9)
C34_10 0.184(12) 0.129(11) 0.340(16) 0.027(11) 0.111(11) 0.019(9)
C35_10 0.184(12) 0.123(11) 0.337(16) 0.021(10) 0.127(11) 0.019(9)
N36_10 0.179(10) 0.109(8) 0.326(14) 0.024(8) 0.126(9) 0.020(7)
C37_10 0.166(12) 0.115(10) 0.314(14) 0.027(9) 0.110(10) 0.026(8)
C38_10 0.167(12) 0.107(10) 0.261(14) 0.000(10) 0.055(10) -0.007(8)
C39_10 0.173(12) 0.124(10) 0.242(14) 0.002(10) 0.047(11) -0.015(8)
C40_10 0.170(11) 0.121(9) 0.238(12) 0.001(9) 0.045(10) -0.015(8)
C41_10 0.175(11) 0.127(11) 0.262(15) 0.004(10) 0.055(11) -0.009(8)
C42_10 0.180(11) 0.125(11) 0.270(15) 0.005(11) 0.064(10) -0.011(8)
C43_10 0.187(11) 0.115(10) 0.255(14) -0.004(10) 0.058(10) -0.017(8)
N44_10 0.188(9) 0.116(7) 0.237(10) -0.001(7) 0.064(9) -0.010(7)
C45_10 0.174(11) 0.122(9) 0.239(13) 0.007(9) 0.052(10) -0.008(8)
B1_11 0.379(17) 0.351(18) 0.359(14) -0.023(13) 0.155(12) -0.019(14)
F2_11 0.48(2) 0.43(2) 0.411(17) 0.006(16) 0.144(16) 0.012(19)
F3_11 0.46(2) 0.396(19) 0.43(2) -0.051(15) 0.151(19) -0.007(16)
F4_11 0.310(12) 0.277(11) 0.325(9) -0.020(8) 0.095(8) -0.008(9)
F5_11 0.405(18) 0.38(2) 0.48(2) -0.026(19) 0.149(15) -0.038(16)
B1_12 0.50(3) 0.307(19) 0.316(18) -0.015(14) 0.183(16) -0.006(15)
F2_12 0.48(2) 0.237(15) 0.299(16) -0.051(12) 0.169(16) -0.041(16)
F3_12 0.50(3) 0.317(17) 0.278(17) -0.014(13) 0.183(16) -0.011(16)
F4_12 0.53(3) 0.276(19) 0.326(17) -0.027(14) 0.166(16) 0.008(16)
F5_12 0.55(3) 0.36(2) 0.36(2) -0.023(16) 0.187(19) 0.042(17)
B1_13 0.38(2) 0.291(18) 0.385(19) -0.007(15) 0.161(15) 0.025(14)
F2_13 0.35(2) 0.261(15) 0.334(18) -0.049(13) 0.118(15) -0.002(13)
F3_13 0.34(2) 0.326(19) 0.368(18) -0.003(16) 0.142(15) 0.025(15)
F4_13 0.41(2) 0.30(2) 0.385(17) 0.000(15) 0.145(15) 0.028(15)
F5_13 0.42(2) 0.315(17) 0.45(2) 0.002(16) 0.181(18) 0.002(15)
B1_14 0.41(2) 0.36(2) 0.40(2) 0.058(17) 0.170(16) 0.021(17)
F2_14 0.40(2) 0.280(18) 0.37(2) 0.064(15) 0.156(16) 0.007(16)
F3_14 0.36(2) 0.41(2) 0.40(2) 0.071(17) 0.188(16) 0.036(18)
F4_14 0.41(2) 0.39(2) 0.48(3) 0.06(2) 0.152(17) 0.008(18)
F5_14 0.47(3) 0.37(2) 0.45(2) 0.045(17) 0.18(2) 0.035(17)
B1_15 0.267(15) 0.202(15) 0.462(19) 0.053(12) 0.198(13) 0.028(12)
F2_15 0.263(14) 0.223(13) 0.50(2) 0.082(12) 0.226(14) 0.043(10)
F3_15 0.225(12) 0.108(8) 0.398(17) 0.015(9) 0.151(11) 0.016(8)
F4_15 0.263(13) 0.243(16) 0.51(2) 0.058(14) 0.181(13) 0.023(10)
F5_15 0.329(18) 0.245(14) 0.48(2) 0.024(12) 0.209(15) 0.034(12)
B1_16 0.354(19) 0.346(18) 0.327(17) 0.014(14) 0.148(14) -0.001(14)
F2_16 0.36(2) 0.357(18) 0.341(19) 0.027(15) 0.152(16) -0.003(15)
F3_16 0.329(18) 0.345(17) 0.292(17) -0.002(14) 0.118(14) -0.009(14)
F4_16 0.380(19) 0.36(2) 0.358(17) 0.011(16) 0.116(14) 0.001(15)
F5_16 0.37(2) 0.273(17) 0.330(16) 0.021(13) 0.165(14) -0.012(15)
B1_17 0.256(15) 0.210(14) 0.349(16) -0.036(11) 0.142(12) -0.050(12)
F2_17 0.249(14) 0.223(12) 0.371(17) -0.047(11) 0.143(12) -0.059(10)
F3_17 0.329(17) 0.219(13) 0.342(16) -0.029(10) 0.155(13) -0.043(11)
F4_17 0.268(13) 0.254(15) 0.396(18) -0.066(13) 0.138(11) -0.046(10)
F5_17 0.225(12) 0.150(9) 0.316(14) -0.003(9) 0.108(10) -0.028(9)

loop_
_geom_bond_atom_site_label_1
_geom_bond_atom_site_label_2
_geom_bond_distance
_geom_bond_site_symmetry_2
_geom_bond_publ_flag
Pd1_1 N36_4 1.952(16) . ?
Pd1_1 N36_3 1.955(14) . ?
Pd1_1 N36_2 2.009(15) . ?
Pd1_1 N36_5 2.024(16) . ?
Pd2_1 F4_11 1.76(2) . ?
Pd2_1 N44_5 1.974(13) . ?
Pd2_1 N44_2 1.989(13) . ?
Pd2_1 N44_3 1.990(14) . ?
Pd2_1 N44_4 2.004(13) . ?
N1_2 C13_2 1.392(9) . ?
N1_2 C2_2 1.396(9) . ?
N1_2 C14_2 1.423(11) . ?
C2_2 C3_2 1.385(8) . ?
C2_2 C7_2 1.413(8) . ?
C3_2 C4_2 1.382(9) . ?
C3_2 H3_2 0.9500 . ?
C4_2 C5_2 1.393(10) . ?
C4_2 H4_2 0.9500 . ?
C5_2 C6_2 1.393(8) . ?
C5_2 C30_2 1.434(9) . ?
C6_2 C7_2 1.390(8) . ?
C6_2 H6_2 0.9500 . ?
C7_2 C8_2 1.438(11) . ?
C8_2 C9_2 1.391(8) . ?
C8_2 C13_2 1.417(8) . ?
C9_2 C10_2 1.397(8) . ?
C9_2 H9_2 0.9500 . ?
C10_2 C11_2 1.399(10) . ?
C10_2 C38_2 1.441(9) . ?
C11_2 C12_2 1.383(9) . ?
C11_2 H11_2 0.9500 . ?
C12_2 C13_2 1.388(8) . ?
C12_2 H12_2 0.9500 . ?
C14_2 C27_2 1.377(14) . ?
C14_2 C15_2 1.381(14) . ?
C15_2 C16_2 1.411(11) . ?
C15_2 H15_2 0.9500 . ?
C16_2 C29_2 1.416(10) . ?
C16_2 C17_2 1.427(11) . ?
C17_2 C18_2 1.353(13) . ?
C17_2 H17_2 0.9500 . ?
C18_2 C19_2 1.410(11) . ?
C18_2 H18_2 0.9500 . ?
C19_2 C28_2 1.405(10) . ?
C19_2 C20_2 1.420(11) . ?
C20_2 C21_2 1.359(11) . ?
C20_2 H20_2 0.9500 . ?
C21_2 C22_2 1.362(11) . ?
C21_2 H21_2 0.9500 . ?
C22_2 C23_2 1.421(11) . ?
C22_2 H22_2 0.9500 . ?
C23_2 C24_2 1.413(11) . ?
C23_2 C28_2 1.423(10) . ?
C24_2 C25_2 1.360(13) . ?
C24_2 H24_2 0.9500 . ?
C25_2 C26_2 1.410(11) . ?
C25_2 H25_2 0.9500 . ?
C26_2 C29_2 1.412(10) . ?
C26_2 C27_2 1.416(11) . ?
C27_2 H27_2 0.9500 . ?
C28_2 C29_2 1.424(12) . ?
C30_2 C31_2 1.197(9) . ?
C31_2 C32_2 1.429(9) . ?
C32_2 C33_2 1.392(10) . ?
C32_2 C37_2 1.398(9) . ?
C33_2 C34_2 1.387(9) . ?
C33_2 H33_2 0.9500 . ?
C34_2 C35_2 1.377(13) . ?
C34_2 H34_2 0.9500 . ?
C35_2 N36_2 1.329(11) . ?
C35_2 H35_2 0.9500 . ?
N36_2 C37_2 1.335(9) . ?
C37_2 H37_2 0.9500 . ?
C38_2 C39_2 1.199(9) . ?
C39_2 C40_2 1.439(9) . ?
C40_2 C41_2 1.387(10) . ?
C40_2 C45_2 1.402(9) . ?
C41_2 C42_2 1.387(9) . ?
C41_2 H41_2 0.9500 . ?
C42_2 C43_2 1.381(13) . ?
C42_2 H42_2 0.9500 . ?
C43_2 N44_2 1.345(11) . ?
C43_2 H43_2 0.9500 . ?
N44_2 C45_2 1.336(9) . ?
C45_2 H45_2 0.9500 . ?
N1_3 C13_3 1.390(9) . ?
N1_3 C2_3 1.391(9) . ?
N1_3 C14_3 1.423(11) . ?
C2_3 C3_3 1.384(8) . ?
C2_3 C7_3 1.414(8) . ?
C3_3 C4_3 1.374(9) . ?
C3_3 H3_3 0.9500 . ?
C4_3 C5_3 1.392(10) . ?
C4_3 H4_3 0.9500 . ?
C5_3 C6_3 1.392(8) . ?
C5_3 C30_3 1.441(9) . ?
C6_3 C7_3 1.396(8) . ?
C6_3 H6_3 0.9500 . ?
C7_3 C8_3 1.447(11) . ?
C8_3 C9_3 1.395(8) . ?
C8_3 C13_3 1.415(8) . ?
C9_3 C10_3 1.394(8) . ?
C9_3 H9_3 0.9500 . ?
C10_3 C11_3 1.399(10) . ?
C10_3 C38_3 1.430(9) . ?
C11_3 C12_3 1.389(9) . ?
C11_3 H11_3 0.9500 . ?
C12_3 C13_3 1.393(8) . ?
C12_3 H12_3 0.9500 . ?
C14_3 C15_3 1.372(14) . ?
C14_3 C27_3 1.376(14) . ?
C15_3 C16_3 1.415(11) . ?
C15_3 H15_3 0.9500 . ?
C16_3 C17_3 1.410(11) . ?
C16_3 C29_3 1.413(11) . ?
C17_3 C18_3 1.349(13) . ?
C17_3 H17_3 0.9500 . ?
C18_3 C19_3 1.417(11) . ?
C18_3 H18_3 0.9500 . ?
C19_3 C28_3 1.412(11) . ?
C19_3 C20_3 1.420(11) . ?
C20_3 C21_3 1.359(11) . ?
C20_3 H20_3 0.9500 . ?
C21_3 C22_3 1.362(11) . ?
C21_3 H21_3 0.9500 . ?
C22_3 C23_3 1.421(11) . ?
C22_3 H22_3 0.9500 . ?
C23_3 C28_3 1.412(11) . ?
C23_3 C24_3 1.414(11) . ?
C24_3 C25_3 1.357(13) . ?
C24_3 H24_3 0.9500 . ?
C25_3 C26_3 1.424(11) . ?
C25_3 H25_3 0.9500 . ?
C26_3 C27_3 1.409(11) . ?
C26_3 C29_3 1.418(11) . ?
C27_3 H27_3 0.9500 . ?
C28_3 C29_3 1.424(12) . ?
C30_3 C31_3 1.201(9) . ?
C31_3 C32_3 1.439(9) . ?
C32_3 C37_3 1.394(9) . ?
C32_3 C33_3 1.404(10) . ?
C33_3 C34_3 1.382(9) . ?
C33_3 H33_3 0.9500 . ?
C34_3 C35_3 1.385(13) . ?
C34_3 H34_3 0.9500 . ?
C35_3 N36_3 1.329(11) . ?
C35_3 H35_3 0.9500 . ?
N36_3 C37_3 1.346(9) . ?
C37_3 H37_3 0.9500 . ?
C38_3 C39_3 1.197(9) . ?
C39_3 C40_3 1.429(9) . ?
C40_3 C41_3 1.392(10) . ?
C40_3 C45_3 1.394(9) . ?
C41_3 C42_3 1.386(9) . ?
C41_3 H41_3 0.9500 . ?
C42_3 C43_3 1.375(13) . ?
C42_3 H42_3 0.9500 . ?
C43_3 N44_3 1.333(11) . ?
C43_3 H43_3 0.9500 . ?
N44_3 C45_3 1.343(9) . ?
C45_3 H45_3 0.9500 . ?
N1_4 C13_4 1.397(9) . ?
N1_4 C2_4 1.398(9) . ?
N1_4 C14_4 1.420(11) . ?
C2_4 C3_4 1.391(8) . ?
C2_4 C7_4 1.408(8) . ?
C3_4 C4_4 1.383(9) . ?
C3_4 H3_4 0.9500 . ?
C4_4 C5_4 1.403(10) . ?
C4_4 H4A_4 0.9500 . ?
C5_4 C6_4 1.394(8) . ?
C5_4 C30_4 1.432(9) . ?
C6_4 C7_4 1.390(8) . ?
C6_4 H6_4 0.9500 . ?
C7_4 C8_4 1.452(11) . ?
C8_4 C9_4 1.393(8) . ?
C8_4 C13_4 1.409(8) . ?
C9_4 C10_4 1.395(8) . ?
C9_4 H9_4 0.9500 . ?
C10_4 C11_4 1.389(10) . ?
C10_4 C38_4 1.433(9) . ?
C11_4 C12_4 1.384(9) . ?
C11_4 H11_4 0.9500 . ?
C12_4 C13_4 1.388(8) . ?
C12_4 H12_4 0.9500 . ?
C14_4 C15_4 1.373(13) . ?
C14_4 C27_4 1.393(13) . ?
C15_4 C16_4 1.407(10) . ?
C15_4 H15_4 0.9500 . ?
C16_4 C29_4 1.409(10) . ?
C16_4 C17_4 1.410(11) . ?
C17_4 C18_4 1.372(13) . ?
C17_4 H17_4 0.9500 . ?
C18_4 C19_4 1.414(11) . ?
C18_4 H18_4 0.9500 . ?
C19_4 C20_4 1.418(11) . ?
C19_4 C28_4 1.418(10) . ?
C20_4 C21_4 1.360(11) . ?
C20_4 H20A_4 0.9500 . ?
C21_4 C22_4 1.370(11) . ?
C21_4 H21_4 0.9500 . ?
C22_4 C23_4 1.421(11) . ?
C22_4 H22_4 0.9500 . ?
C23_4 C24_4 1.410(11) . ?
C23_4 C28_4 1.412(10) . ?
C24_4 C25_4 1.364(13) . ?
C24_4 H24_4 0.9500 . ?
C25_4 C26_4 1.410(11) . ?
C25_4 H25_4 0.9500 . ?
C26_4 C27_4 1.400(10) . ?
C26_4 C29_4 1.413(10) . ?
C27_4 H27_4 0.9500 . ?
C28_4 C29_4 1.422(12) . ?
C30_4 C31_4 1.200(9) . ?
C31_4 C32_4 1.437(9) . ?
C32_4 C37_4 1.393(10) . ?
C32_4 C33_4 1.398(10) . ?
C33_4 C34_4 1.386(9) . ?
C33_4 H33_4 0.9500 . ?
C34_4 C35_4 1.387(14) . ?
C34_4 H34_4 0.9500 . ?
C35_4 N36_4 1.328(11) . ?
C35_4 H35_4 0.9500 . ?
N36_4 C37_4 1.329(10) . ?
C37_4 H37_4 0.9500 . ?
C38_4 C39_4 1.199(9) . ?
C39_4 C40_4 1.428(9) . ?
C40_4 C41_4 1.393(10) . ?
C40_4 C45_4 1.404(9) . ?
C41_4 C42_4 1.380(9) . ?
C41_4 H41_4 0.9500 . ?
C42_4 C43_4 1.394(13) . ?
C42_4 H42_4 0.9500 . ?
C43_4 N44_4 1.327(11) . ?
C43_4 H43_4 0.9500 . ?
N44_4 C45_4 1.334(9) . ?
C45_4 H45_4 0.9500 . ?
N1_5 C13_5 1.394(9) . ?
N1_5 C2_5 1.398(9) . ?
N1_5 C14_5 1.410(11) . ?
C2_5 C3_5 1.389(8) . ?
C2_5 C7_5 1.410(8) . ?
C3_5 C4_5 1.379(9) . ?
C3_5 H3_5 0.9500 . ?
C4_5 C5_5 1.387(10) . ?
C4_5 H4_5 0.9500 . ?
C5_5 C6_5 1.395(8) . ?
C5_5 C30_5 1.434(9) . ?
C6_5 C7_5 1.396(8) . ?
C6_5 H6_5 0.9500 . ?
C7_5 C8_5 1.446(12) . ?
C8_5 C9_5 1.391(8) . ?
C8_5 C13_5 1.411(8) . ?
C9_5 C10_5 1.388(8) . ?
C9_5 H9_5 0.9500 . ?
C10_5 C11_5 1.396(10) . ?
C10_5 C38_5 1.434(9) . ?
C11_5 C12_5 1.384(9) . ?
C11_5 H11_5 0.9500 . ?
C12_5 C13_5 1.388(8) . ?
C12_5 H12_5 0.9500 . ?
C14_5 C15_5 1.364(14) . ?
C14_5 C27_5 1.384(14) . ?
C15_5 C16_5 1.408(11) . ?
C15_5 H15_5 0.9500 . ?
C16_5 C29_5 1.417(10) . ?
C16_5 C17_5 1.420(11) . ?
C17_5 C18_5 1.344(13) . ?
C17_5 H17_5 0.9500 . ?
C18_5 C19_5 1.414(11) . ?
C18_5 H18_5 0.9500 . ?
C19_5 C28_5 1.407(11) . ?
C19_5 C20_5 1.417(11) . ?
C20_5 C21_5 1.361(11) . ?
C20_5 H20_5 0.9500 . ?
C21_5 C22_5 1.373(11) . ?
C21_5 H21_5 0.9500 . ?
C22_5 C23_5 1.417(11) . ?
C22_5 H22_5 0.9500 . ?
C23_5 C28_5 1.415(11) . ?
C23_5 C24_5 1.418(11) . ?
C24_5 C25_5 1.347(13) . ?
C24_5 H24_5 0.9500 . ?
C25_5 C26_5 1.414(11) . ?
C25_5 H25_5 0.9500 . ?
C26_5 C27_5 1.406(11) . ?
C26_5 C29_5 1.410(11) . ?
C27_5 H27_5 0.9500 . ?
C28_5 C29_5 1.422(13) . ?
C30_5 C31_5 1.193(10) . ?
C31_5 C32_5 1.432(9) . ?
C32_5 C37_5 1.389(10) . ?
C32_5 C33_5 1.393(10) . ?
C33_5 C34_5 1.387(9) . ?
C33_5 H33_5 0.9500 . ?
C34_5 C35_5 1.382(14) . ?
C34_5 H34_5 0.9500 . ?
C35_5 N36_5 1.326(11) . ?
C35_5 H35_5 0.9500 . ?
N36_5 C37_5 1.334(10) . ?
C37_5 H37_5 0.9500 . ?
C38_5 C39_5 1.192(9) . ?
C39_5 C40_5 1.435(9) . ?
C40_5 C41_5 1.396(10) . ?
C40_5 C45_5 1.397(9) . ?
C41_5 C42_5 1.382(9) . ?
C41_5 H41_5 0.9500 . ?
C42_5 C43_5 1.363(13) . ?
C42_5 H42_5 0.9500 . ?
C43_5 N44_5 1.337(11) . ?
C43_5 H43_5 0.9500 . ?
N44_5 C45_5 1.338(9) . ?
C45_5 H45_5 0.9500 . ?
Pd3_6 N36_7 1.976(15) . ?
Pd3_6 N36_8 1.997(14) . ?
Pd3_6 N36_10 2.015(14) . ?
Pd3_6 N36_9 2.016(14) . ?
Pd4_6 N44_8 1.948(14) . ?
Pd4_6 N44_10 1.988(14) . ?
Pd4_6 N44_9 1.997(14) . ?
Pd4_6 N44_7 2.034(14) . ?
N1_7 C2_7 1.392(9) . ?
N1_7 C13_7 1.392(9) . ?
N1_7 C14_7 1.422(10) . ?
C2_7 C3_7 1.389(8) . ?
C2_7 C7_7 1.415(8) . ?
C3_7 C4_7 1.383(9) . ?
C3_7 H3_7 0.9500 . ?
C4_7 C5_7 1.398(10) . ?
C4_7 H4_7 0.9500 . ?
C5_7 C6_7 1.397(8) . ?
C5_7 C30_7 1.435(9) . ?
C6_7 C7_7 1.397(8) . ?
C6_7 H6_7 0.9500 . ?
C7_7 C8_7 1.450(11) . ?
C8_7 C9_7 1.395(8) . ?
C8_7 C13_7 1.413(8) . ?
C9_7 C10_7 1.392(8) . ?
C9_7 H9_7 0.9500 . ?
C10_7 C11_7 1.398(10) . ?
C10_7 C38_7 1.429(9) . ?
C11_7 C12_7 1.382(9) . ?
C11_7 H11_7 0.9500 . ?
C12_7 C13_7 1.386(8) . ?
C12_7 H12_7 0.9500 . ?
C14_7 C27_7 1.371(13) . ?
C14_7 C15_7 1.386(13) . ?
C15_7 C16_7 1.415(10) . ?
C15_7 H15_7 0.9500 . ?
C16_7 C29_7 1.426(10) . ?
C16_7 C17_7 1.430(11) . ?
C17_7 C18_7 1.342(12) . ?
C17_7 H17_7 0.9500 . ?
C18_7 C19_7 1.420(11) . ?
C18_7 H18_7 0.9500 . ?
C19_7 C28_7 1.406(10) . ?
C19_7 C20_7 1.418(11) . ?
C20_7 C21_7 1.357(11) . ?
C20_7 H20_7 0.9500 . ?
C21_7 C22_7 1.355(11) . ?
C21_7 H21_7 0.9500 . ?
C22_7 C23_7 1.416(11) . ?
C22_7 H22_7 0.9500 . ?
C23_7 C24_7 1.413(11) . ?
C23_7 C28_7 1.413(10) . ?
C24_7 C25_7 1.347(12) . ?
C24_7 H24_7 0.9500 . ?
C25_7 C26_7 1.423(10) . ?
C25_7 H25_7 0.9500 . ?
C26_7 C27_7 1.407(10) . ?
C26_7 C29_7 1.422(10) . ?
C27_7 H27_7 0.9500 . ?
C28_7 C29_7 1.424(12) . ?
C30_7 C31_7 1.187(9) . ?
C31_7 C32_7 1.434(9) . ?
C32_7 C37_7 1.388(9) . ?
C32_7 C33_7 1.397(10) . ?
C33_7 C34_7 1.392(9) . ?
C33_7 H33_7 0.9500 . ?
C34_7 C35_7 1.365(14) . ?
C34_7 H34_7 0.9500 . ?
C35_7 N36_7 1.327(11) . ?
C35_7 H35_7 0.9500 . ?
N36_7 C37_7 1.338(10) . ?
C37_7 H37_7 0.9500 . ?
C38_7 C39_7 1.191(9) . ?
C39_7 C40_7 1.431(9) . ?
C40_7 C41_7 1.389(10) . ?
C40_7 C45_7 1.392(9) . ?
C41_7 C42_7 1.386(9) . ?
C41_7 H41_7 0.9500 . ?
C42_7 C43_7 1.380(13) . ?
C42_7 H42_7 0.9500 . ?
C43_7 N44_7 1.334(11) . ?
C43_7 H43_7 0.9500 . ?
N44_7 C45_7 1.331(9) . ?
C45_7 H45_7 0.9500 . ?
N1_8 C13_8 1.397(9) . ?
N1_8 C2_8 1.399(9) . ?
N1_8 C14_8 1.431(11) . ?
C2_8 C3_8 1.393(8) . ?
C2_8 C7_8 1.414(8) . ?
C3_8 C4_8 1.386(9) . ?
C3_8 H3_8 0.9500 . ?
C4_8 C5_8 1.397(10) . ?
C4_8 H4_8 0.9500 . ?
C5_8 C6_8 1.396(8) . ?
C5_8 C30_8 1.442(9) . ?
C6_8 C7_8 1.392(8) . ?
C6_8 H6_8 0.9500 . ?
C7_8 C8_8 1.449(12) . ?
C8_8 C9_8 1.395(9) . ?
C8_8 C13_8 1.412(8) . ?
C9_8 C10_8 1.392(8) . ?
C9_8 H9_8 0.9500 . ?
C10_8 C11_8 1.394(10) . ?
C10_8 C38_8 1.435(9) . ?
C11_8 C12_8 1.387(9) . ?
C11_8 H11_8 0.9500 . ?
C12_8 C13_8 1.392(8) . ?
C12_8 H12_8 0.9500 . ?
C14_8 C27_8 1.395(15) . ?
C14_8 C15_8 1.399(15) . ?
C15_8 C16_8 1.419(11) . ?
C15_8 H15_8 0.9500 . ?
C16_8 C17_8 1.421(11) . ?
C16_8 C29_8 1.423(11) . ?
C17_8 C18_8 1.363(14) . ?
C17_8 H17_8 0.9500 . ?
C18_8 C19_8 1.425(11) . ?
C18_8 H18_8 0.9500 . ?
C19_8 C20_8 1.412(11) . ?
C19_8 C28_8 1.412(11) . ?
C20_8 C21_8 1.361(12) . ?
C20_8 H20_8 0.9500 . ?
C21_8 C22_8 1.360(12) . ?
C21_8 H21_8 0.9500 . ?
C22_8 C23_8 1.417(11) . ?
C22_8 H22_8 0.9500 . ?
C23_8 C28_8 1.415(11) . ?
C23_8 C24_8 1.418(11) . ?
C24_8 C25_8 1.363(14) . ?
C24_8 H24_8 0.9500 . ?
C25_8 C26_8 1.408(11) . ?
C25_8 H25_8 0.9500 . ?
C26_8 C29_8 1.413(11) . ?
C26_8 C27_8 1.414(11) . ?
C27_8 H27_8 0.9500 . ?
C28_8 C29_8 1.416(13) . ?
C30_8 C31_8 1.205(9) . ?
C31_8 C32_8 1.439(9) . ?
C32_8 C37_8 1.392(9) . ?
C32_8 C33_8 1.402(10) . ?
C33_8 C34_8 1.390(9) . ?
C33_8 H33_8 0.9500 . ?
C34_8 C35_8 1.366(13) . ?
C34_8 H34_8 0.9500 . ?
C35_8 N36_8 1.342(11) . ?
C35_8 H35_8 0.9500 . ?
N36_8 C37_8 1.333(10) . ?
C37_8 H37_8 0.9500 . ?
C38_8 C39_8 1.199(10) . ?
C39_8 C40_8 1.431(9) . ?
C40_8 C41_8 1.391(10) . ?
C40_8 C45_8 1.396(9) . ?
C41_8 C42_8 1.388(9) . ?
C41_8 H41_8 0.9500 . ?
C42_8 C43_8 1.369(13) . ?
C42_8 H42_8 0.9500 . ?
C43_8 N44_8 1.339(11) . ?
C43_8 H43_8 0.9500 . ?
N44_8 C45_8 1.322(10) . ?
C45_8 H45_8 0.9500 . ?
N1_9 C2_9 1.385(9) . ?
N1_9 C13_9 1.401(9) . ?
N1_9 C14_9 1.428(11) . ?
C2_9 C3_9 1.388(8) . ?
C2_9 C7_9 1.410(8) . ?
C3_9 C4_9 1.378(9) . ?
C3_9 H3_9 0.9500 . ?
C4_9 C5_9 1.392(10) . ?
C4_9 H4_9 0.9500 . ?
C5_9 C6_9 1.399(8) . ?
C5_9 C30_9 1.442(9) . ?
C6_9 C7_9 1.387(8) . ?
C6_9 H6_9 0.9500 . ?
C7_9 C8_9 1.450(11) . ?
C8_9 C9_9 1.391(8) . ?
C8_9 C13_9 1.411(8) . ?
C9_9 C10_9 1.395(8) . ?
C9_9 H9_9 0.9500 . ?
C10_9 C11_9 1.385(10) . ?
C10_9 C38_9 1.436(9) . ?
C11_9 C12_9 1.382(9) . ?
C11_9 H11_9 0.9500 . ?
C12_9 C13_9 1.388(8) . ?
C12_9 H12_9 0.9500 . ?
C14_9 C27_9 1.373(15) . ?
C14_9 C15_9 1.386(15) . ?
C15_9 C16_9 1.408(11) . ?
C15_9 H15_9 0.9500 . ?
C16_9 C29_9 1.411(11) . ?
C16_9 C17_9 1.414(11) . ?
C17_9 C18_9 1.366(14) . ?
C17_9 H17_9 0.9500 . ?
C18_9 C19_9 1.417(11) . ?
C18_9 H18_9 0.9500 . ?
C19_9 C28_9 1.411(11) . ?
C19_9 C20_9 1.412(11) . ?
C20_9 C21_9 1.367(12) . ?
C20_9 H20_9 0.9500 . ?
C21_9 C22_9 1.369(12) . ?
C21_9 H21_9 0.9500 . ?
C22_9 C23_9 1.421(11) . ?
C22_9 H22_9 0.9500 . ?
C23_9 C28_9 1.408(11) . ?
C23_9 C24_9 1.416(12) . ?
C24_9 C25_9 1.356(14) . ?
C24_9 H24_9 0.9500 . ?
C25_9 C26_9 1.417(11) . ?
C25_9 H25_9 0.9500 . ?
C26_9 C29_9 1.413(11) . ?
C26_9 C27_9 1.417(11) . ?
C27_9 H27_9 0.9500 . ?
C28_9 C29_9 1.432(13) . ?
C30_9 C31_9 1.200(9) . ?
C31_9 C32_9 1.437(9) . ?
C32_9 C33_9 1.394(10) . ?
C32_9 C37_9 1.401(9) . ?
C33_9 C34_9 1.383(9) . ?
C33_9 H33_9 0.9500 . ?
C34_9 C35_9 1.383(14) . ?
C34_9 H34_9 0.9500 . ?
C35_9 N36_9 1.328(11) . ?
C35_9 H35_9 0.9500 . ?
N36_9 C37_9 1.332(9) . ?
C37_9 H37_9 0.9500 . ?
C38_9 C39_9 1.192(9) . ?
C39_9 C40_9 1.427(9) . ?
C40_9 C41_9 1.391(10) . ?
C40_9 C45_9 1.392(9) . ?
C41_9 C42_9 1.380(9) . ?
C41_9 H41_9 0.9500 . ?
C42_9 C43_9 1.385(13) . ?
C42_9 H42_9 0.9500 . ?
C43_9 N44_9 1.324(11) . ?
C43_9 H43_9 0.9500 . ?
N44_9 C45_9 1.340(9) . ?
C45_9 H45_9 0.9500 . ?
N1_10 C2_10 1.391(9) . ?
N1_10 C13_10 1.391(9) . ?
N1_10 C14_10 1.419(11) . ?
C2_10 C3_10 1.391(8) . ?
C2_10 C7_10 1.416(8) . ?
C3_10 C4_10 1.386(9) . ?
C3_10 H3_10 0.9500 . ?
C4_10 C5_10 1.396(10) . ?
C4_10 H4_10 0.9500 . ?
C5_10 C6_10 1.391(8) . ?
C5_10 C30_10 1.430(9) . ?
C6_10 C7_10 1.393(8) . ?
C6_10 H6_10 0.9500 . ?
C7_10 C8_10 1.448(11) . ?
C8_10 C9_10 1.395(8) . ?
C8_10 C13_10 1.407(8) . ?
C9_10 C10_10 1.389(8) . ?
C9_10 H9_10 0.9500 . ?
C10_10 C11_10 1.398(10) . ?
C10_10 C38_10 1.436(9) . ?
C11_10 C12_10 1.375(9) . ?
C11_10 H11_10 0.9500 . ?
C12_10 C13_10 1.392(8) . ?
C12_10 H12_10 0.9500 . ?
C14_10 C15_10 1.374(14) . ?
C14_10 C27_10 1.379(14) . ?
C15_10 C16_10 1.414(10) . ?
C15_10 H15_10 0.9500 . ?
C16_10 C29_10 1.410(10) . ?
C16_10 C17_10 1.412(11) . ?
C17_10 C18_10 1.352(13) . ?
C17_10 H17_10 0.9500 . ?
C18_10 C19_10 1.424(11) . ?
C18_10 H18_10 0.9500 . ?
C19_10 C20_10 1.416(11) . ?
C19_10 C28_10 1.418(10) . ?
C20_10 C21_10 1.353(11) . ?
C20_10 H20_10 0.9500 . ?
C21_10 C22_10 1.356(11) . ?
C21_10 H21_10 0.9500 . ?
C22_10 C23_10 1.419(11) . ?
C22_10 H22_10 0.9500 . ?
C23_10 C24_10 1.421(11) . ?
C23_10 C28_10 1.422(10) . ?
C24_10 C25_10 1.355(12) . ?
C24_10 H24_10 0.9500 . ?
C25_10 C26_10 1.418(11) . ?
C25_10 H25_10 0.9500 . ?
C26_10 C29_10 1.411(10) . ?
C26_10 C27_10 1.418(11) . ?
C27_10 H27_10 0.9500 . ?
C28_10 C29_10 1.419(12) . ?
C30_10 C31_10 1.186(9) . ?
C31_10 C32_10 1.430(9) . ?
C32_10 C37_10 1.386(9) . ?
C32_10 C33_10 1.400(10) . ?
C33_10 C34_10 1.384(9) . ?
C33_10 H33_10 0.9500 . ?
C34_10 C35_10 1.393(13) . ?
C34_10 H34_10 0.9500 . ?
C35_10 N36_10 1.323(11) . ?
C35_10 H35_10 0.9500 . ?
N36_10 C37_10 1.336(9) . ?
C37_10 H37_10 0.9500 . ?
C38_10 C39_10 1.196(9) . ?
C39_10 C40_10 1.437(9) . ?
C40_10 C41_10 1.393(10) . ?
C40_10 C45_10 1.398(9) . ?
C41_10 C42_10 1.388(9) . ?
C41_10 H41_10 0.9500 . ?
C42_10 C43_10 1.372(13) . ?
C42_10 H42_10 0.9500 . ?
C43_10 N44_10 1.337(11) . ?
C43_10 H43_10 0.9500 . ?
N44_10 C45_10 1.339(9) . ?
C45_10 H45_10 0.9500 . ?
B1_11 F5_11 1.38(2) . ?
B1_11 F2_11 1.38(2) . ?
B1_11 F3_11 1.41(2) . ?
B1_11 F4_11 1.424(19) . ?
B1_12 F3_12 1.37(2) . ?
B1_12 F5_12 1.37(2) . ?
B1_12 F4_12 1.37(2) . ?
B1_12 F2_12 1.37(2) . ?
B1_13 F4_13 1.37(2) . ?
B1_13 F3_13 1.39(2) . ?
B1_13 F2_13 1.40(2) . ?
B1_13 F5_13 1.42(2) . ?
B1_14 F2_14 1.348(19) . ?
B1_14 F3_14 1.36(2) . ?
B1_14 F4_14 1.36(2) . ?
B1_14 F5_14 1.38(2) . ?
B1_15 F2_15 1.356(19) . ?
B1_15 F3_15 1.362(19) . ?
B1_15 F4_15 1.371(19) . ?
B1_15 F5_15 1.37(2) . ?
B1_16 F3_16 1.38(2) . ?
B1_16 F2_16 1.39(2) . ?
B1_16 F5_16 1.40(2) . ?
B1_16 F4_16 1.40(2) . ?
B1_17 F3_17 1.342(19) . ?
B1_17 F2_17 1.368(19) . ?
B1_17 F5_17 1.369(19) . ?
B1_17 F4_17 1.42(2) . ?

loop_
_geom_angle_atom_site_label_1
_geom_angle_atom_site_label_2
_geom_angle_atom_site_label_3
_geom_angle
_geom_angle_site_symmetry_1
_geom_angle_site_symmetry_3
_geom_angle_publ_flag
N36_4 Pd1_1 N36_3 90.9(8) . . ?
N36_4 Pd1_1 N36_2 176.7(8) . . ?
N36_3 Pd1_1 N36_2 91.1(7) . . ?
N36_4 Pd1_1 N36_5 88.2(8) . . ?
N36_3 Pd1_1 N36_5 178.9(8) . . ?
N36_2 Pd1_1 N36_5 89.8(8) . . ?
F4_11 Pd2_1 N44_5 104.8(8) . . ?
F4_11 Pd2_1 N44_2 97.1(8) . . ?
N44_5 Pd2_1 N44_2 90.0(6) . . ?
F4_11 Pd2_1 N44_3 73.9(8) . . ?
N44_5 Pd2_1 N44_3 178.6(7) . . ?
N44_2 Pd2_1 N44_3 90.8(6) . . ?
F4_11 Pd2_1 N44_4 81.5(8) . . ?
N44_5 Pd2_1 N44_4 91.0(6) . . ?
N44_2 Pd2_1 N44_4 178.4(7) . . ?
N44_3 Pd2_1 N44_4 88.2(6) . . ?
C13_2 N1_2 C2_2 108.7(7) . . ?
C13_2 N1_2 C14_2 127.9(9) . . ?
C2_2 N1_2 C14_2 122.6(9) . . ?
C3_2 C2_2 N1_2 128.3(9) . . ?
C3_2 C2_2 C7_2 122.7(8) . . ?
N1_2 C2_2 C7_2 108.8(7) . . ?
C4_2 C3_2 C2_2 117.4(11) . . ?
C4_2 C3_2 H3_2 121.3 . . ?
C2_2 C3_2 H3_2 121.3 . . ?
C3_2 C4_2 C5_2 121.0(11) . . ?
C3_2 C4_2 H4_2 119.5 . . ?
C5_2 C4_2 H4_2 119.5 . . ?
C6_2 C5_2 C4_2 121.6(9) . . ?
C6_2 C5_2 C30_2 120.9(12) . . ?
C4_2 C5_2 C30_2 117.5(11) . . ?
C7_2 C6_2 C5_2 118.3(9) . . ?
C7_2 C6_2 H6_2 120.8 . . ?
C5_2 C6_2 H6_2 120.8 . . ?
C6_2 C7_2 C2_2 119.0(8) . . ?
C6_2 C7_2 C8_2 134.1(10) . . ?
C2_2 C7_2 C8_2 106.8(7) . . ?
C9_2 C8_2 C13_2 119.1(8) . . ?
C9_2 C8_2 C7_2 133.7(10) . . ?
C13_2 C8_2 C7_2 107.2(7) . . ?
C8_2 C9_2 C10_2 119.2(10) . . ?
C8_2 C9_2 H9_2 120.4 . . ?
C10_2 C9_2 H9_2 120.4 . . ?
C9_2 C10_2 C11_2 120.8(9) . . ?
C9_2 C10_2 C38_2 119.4(11) . . ?
C11_2 C10_2 C38_2 119.8(11) . . ?
C12_2 C11_2 C10_2 120.7(11) . . ?
C12_2 C11_2 H11_2 119.6 . . ?
C10_2 C11_2 H11_2 119.6 . . ?
C11_2 C12_2 C13_2 118.6(11) . . ?
C11_2 C12_2 H12_2 120.7 . . ?
C13_2 C12_2 H12_2 120.7 . . ?
C12_2 C13_2 N1_2 130.0(9) . . ?
C12_2 C13_2 C8_2 121.6(8) . . ?
N1_2 C13_2 C8_2 108.5(7) . . ?
C27_2 C14_2 C15_2 122.0(11) . . ?
C27_2 C14_2 N1_2 117.8(13) . . ?
C15_2 C14_2 N1_2 120.1(13) . . ?
C14_2 C15_2 C16_2 119.2(12) . . ?
C14_2 C15_2 H15_2 120.4 . . ?
C16_2 C15_2 H15_2 120.4 . . ?
C15_2 C16_2 C29_2 119.0(11) . . ?
C15_2 C16_2 C17_2 121.6(12) . . ?
C29_2 C16_2 C17_2 119.3(11) . . ?
C18_2 C17_2 C16_2 119.7(12) . . ?
C18_2 C17_2 H17_2 120.1 . . ?
C16_2 C17_2 H17_2 120.1 . . ?
C17_2 C18_2 C19_2 122.3(12) . . ?
C17_2 C18_2 H18_2 118.9 . . ?
C19_2 C18_2 H18_2 118.9 . . ?
C28_2 C19_2 C18_2 119.5(11) . . ?
C28_2 C19_2 C20_2 117.2(10) . . ?
C18_2 C19_2 C20_2 123.2(12) . . ?
C21_2 C20_2 C19_2 121.2(12) . . ?
C21_2 C20_2 H20_2 119.4 . . ?
C19_2 C20_2 H20_2 119.4 . . ?
C20_2 C21_2 C22_2 122.6(12) . . ?
C20_2 C21_2 H21_2 118.7 . . ?
C22_2 C21_2 H21_2 118.7 . . ?
C21_2 C22_2 C23_2 119.3(12) . . ?
C21_2 C22_2 H22_2 120.4 . . ?
C23_2 C22_2 H22_2 120.4 . . ?
C24_2 C23_2 C22_2 122.0(12) . . ?
C24_2 C23_2 C28_2 119.4(11) . . ?
C22_2 C23_2 C28_2 118.5(10) . . ?
C25_2 C24_2 C23_2 120.9(12) . . ?
C25_2 C24_2 H24_2 119.6 . . ?
C23_2 C24_2 H24_2 119.6 . . ?
C24_2 C25_2 C26_2 120.8(12) . . ?
C24_2 C25_2 H25_2 119.6 . . ?
C26_2 C25_2 H25_2 119.6 . . ?
C25_2 C26_2 C29_2 120.5(11) . . ?
C25_2 C26_2 C27_2 121.9(12) . . ?
C29_2 C26_2 C27_2 117.5(11) . . ?
C14_2 C27_2 C26_2 120.7(13) . . ?
C14_2 C27_2 H27_2 119.6 . . ?
C26_2 C27_2 H27_2 119.6 . . ?
C19_2 C28_2 C23_2 121.1(10) . . ?
C19_2 C28_2 C29_2 119.1(10) . . ?
C23_2 C28_2 C29_2 119.7(10) . . ?
C26_2 C29_2 C16_2 121.3(10) . . ?
C26_2 C29_2 C28_2 118.6(10) . . ?
C16_2 C29_2 C28_2 120.0(10) . . ?
C31_2 C30_2 C5_2 172(2) . . ?
C30_2 C31_2 C32_2 178(2) . . ?
C33_2 C32_2 C37_2 118.7(9) . . ?
C33_2 C32_2 C31_2 120.7(13) . . ?
C37_2 C32_2 C31_2 120.5(13) . . ?
C34_2 C33_2 C32_2 118.7(11) . . ?
C34_2 C33_2 H33_2 120.6 . . ?
C32_2 C33_2 H33_2 120.6 . . ?
C35_2 C34_2 C33_2 118.6(12) . . ?
C35_2 C34_2 H34_2 120.7 . . ?
C33_2 C34_2 H34_2 120.7 . . ?
N36_2 C35_2 C34_2 123.4(12) . . ?
N36_2 C35_2 H35_2 118.3 . . ?
C34_2 C35_2 H35_2 118.3 . . ?
C35_2 N36_2 C37_2 118.8(12) . . ?
C35_2 N36_2 Pd1_1 123.2(12) . . ?
C37_2 N36_2 Pd1_1 117.0(12) . . ?
N36_2 C37_2 C32_2 121.9(11) . . ?
N36_2 C37_2 H37_2 119.0 . . ?
C32_2 C37_2 H37_2 119.0 . . ?
C39_2 C38_2 C10_2 177(2) . . ?
C38_2 C39_2 C40_2 175(2) . . ?
C41_2 C40_2 C45_2 116.9(9) . . ?
C41_2 C40_2 C39_2 121.8(12) . . ?
C45_2 C40_2 C39_2 121.3(12) . . ?
C42_2 C41_2 C40_2 119.6(11) . . ?
C42_2 C41_2 H41_2 120.2 . . ?
C40_2 C41_2 H41_2 120.2 . . ?
C43_2 C42_2 C41_2 119.1(12) . . ?
C43_2 C42_2 H42_2 120.5 . . ?
C41_2 C42_2 H42_2 120.5 . . ?
N44_2 C43_2 C42_2 122.9(12) . . ?
N44_2 C43_2 H43_2 118.6 . . ?
C42_2 C43_2 H43_2 118.6 . . ?
C45_2 N44_2 C43_2 117.3(11) . . ?
C45_2 N44_2 Pd2_1 120.3(11) . . ?
C43_2 N44_2 Pd2_1 122.2(11) . . ?
N44_2 C45_2 C40_2 124.3(11) . . ?
N44_2 C45_2 H45_2 117.8 . . ?
C40_2 C45_2 H45_2 117.8 . . ?
C13_3 N1_3 C2_3 108.9(7) . . ?
C13_3 N1_3 C14_3 127.3(9) . . ?
C2_3 N1_3 C14_3 123.6(9) . . ?
C3_3 C2_3 N1_3 129.8(9) . . ?
C3_3 C2_3 C7_3 121.4(8) . . ?
N1_3 C2_3 C7_3 108.8(7) . . ?
C4_3 C3_3 C2_3 118.2(11) . . ?
C4_3 C3_3 H3_3 120.9 . . ?
C2_3 C3_3 H3_3 120.9 . . ?
C3_3 C4_3 C5_3 121.9(11) . . ?
C3_3 C4_3 H4_3 119.0 . . ?
C5_3 C4_3 H4_3 119.0 . . ?
C6_3 C5_3 C4_3 120.1(9) . . ?
C6_3 C5_3 C30_3 120.3(11) . . ?
C4_3 C5_3 C30_3 119.5(11) . . ?
C5_3 C6_3 C7_3 119.1(10) . . ?
C5_3 C6_3 H6_3 120.5 . . ?
C7_3 C6_3 H6_3 120.5 . . ?
C6_3 C7_3 C2_3 119.3(8) . . ?
C6_3 C7_3 C8_3 134.0(10) . . ?
C2_3 C7_3 C8_3 106.7(7) . . ?
C9_3 C8_3 C13_3 118.9(8) . . ?
C9_3 C8_3 C7_3 134.2(10) . . ?
C13_3 C8_3 C7_3 106.8(7) . . ?
C10_3 C9_3 C8_3 119.3(10) . . ?
C10_3 C9_3 H9_3 120.4 . . ?
C8_3 C9_3 H9_3 120.4 . . ?
C9_3 C10_3 C11_3 121.5(9) . . ?
C9_3 C10_3 C38_3 118.8(12) . . ?
C11_3 C10_3 C38_3 119.6(12) . . ?
C12_3 C11_3 C10_3 119.6(11) . . ?
C12_3 C11_3 H11_3 120.2 . . ?
C10_3 C11_3 H11_3 120.2 . . ?
C11_3 C12_3 C13_3 119.4(11) . . ?
C11_3 C12_3 H12_3 120.3 . . ?
C13_3 C12_3 H12_3 120.3 . . ?
N1_3 C13_3 C12_3 130.0(9) . . ?
N1_3 C13_3 C8_3 108.7(7) . . ?
C12_3 C13_3 C8_3 121.3(8) . . ?
C15_3 C14_3 C27_3 119.4(12) . . ?
C15_3 C14_3 N1_3 121.5(14) . . ?
C27_3 C14_3 N1_3 119.1(13) . . ?
C14_3 C15_3 C16_3 121.7(13) . . ?
C14_3 C15_3 H15_3 119.2 . . ?
C16_3 C15_3 H15_3 119.2 . . ?
C17_3 C16_3 C29_3 118.3(11) . . ?
C17_3 C16_3 C15_3 123.1(12) . . ?
C29_3 C16_3 C15_3 118.6(11) . . ?
C18_3 C17_3 C16_3 122.3(13) . . ?
C18_3 C17_3 H17_3 118.9 . . ?
C16_3 C17_3 H17_3 118.9 . . ?
C17_3 C18_3 C19_3 120.9(13) . . ?
C17_3 C18_3 H18_3 119.6 . . ?
C19_3 C18_3 H18_3 119.6 . . ?
C28_3 C19_3 C18_3 118.7(12) . . ?
C28_3 C19_3 C20_3 118.5(11) . . ?
C18_3 C19_3 C20_3 122.7(13) . . ?
C21_3 C20_3 C19_3 120.5(13) . . ?
C21_3 C20_3 H20_3 119.7 . . ?
C19_3 C20_3 H20_3 119.7 . . ?
C20_3 C21_3 C22_3 121.3(12) . . ?
C20_3 C21_3 H21_3 119.4 . . ?
C22_3 C21_3 H21_3 119.4 . . ?
C21_3 C22_3 C23_3 121.4(13) . . ?
C21_3 C22_3 H22_3 119.3 . . ?
C23_3 C22_3 H22_3 119.3 . . ?
C28_3 C23_3 C24_3 118.7(12) . . ?
C28_3 C23_3 C22_3 117.5(11) . . ?
C24_3 C23_3 C22_3 123.8(13) . . ?
C25_3 C24_3 C23_3 122.2(13) . . ?
C25_3 C24_3 H24_3 118.9 . . ?
C23_3 C24_3 H24_3 118.9 . . ?
C24_3 C25_3 C26_3 120.7(13) . . ?
C24_3 C25_3 H25_3 119.7 . . ?
C26_3 C25_3 H25_3 119.7 . . ?
C27_3 C26_3 C29_3 118.3(11) . . ?
C27_3 C26_3 C25_3 123.3(12) . . ?
C29_3 C26_3 C25_3 118.5(11) . . ?
C14_3 C27_3 C26_3 122.1(13) . . ?
C14_3 C27_3 H27_3 119.0 . . ?
C26_3 C27_3 H27_3 119.0 . . ?
C23_3 C28_3 C19_3 120.6(10) . . ?
C23_3 C28_3 C29_3 119.5(11) . . ?
C19_3 C28_3 C29_3 119.9(11) . . ?
C16_3 C29_3 C26_3 119.9(10) . . ?
C16_3 C29_3 C28_3 119.7(11) . . ?
C26_3 C29_3 C28_3 120.4(11) . . ?
C31_3 C30_3 C5_3 171.7(19) . . ?
C30_3 C31_3 C32_3 175.0(17) . . ?
C37_3 C32_3 C33_3 117.7(9) . . ?
C37_3 C32_3 C31_3 122.3(13) . . ?
C33_3 C32_3 C31_3 120.1(13) . . ?
C34_3 C33_3 C32_3 117.9(11) . . ?
C34_3 C33_3 H33_3 121.0 . . ?
C32_3 C33_3 H33_3 121.0 . . ?
C33_3 C34_3 C35_3 118.6(12) . . ?
C33_3 C34_3 H34_3 120.7 . . ?
C35_3 C34_3 H34_3 120.7 . . ?
N36_3 C35_3 C34_3 126.0(13) . . ?
N36_3 C35_3 H35_3 117.0 . . ?
C34_3 C35_3 H35_3 117.0 . . ?
C35_3 N36_3 C37_3 114.3(12) . . ?
C35_3 N36_3 Pd1_1 125.5(13) . . ?
C37_3 N36_3 Pd1_1 120.2(12) . . ?
N36_3 C37_3 C32_3 125.5(11) . . ?
N36_3 C37_3 H37_3 117.3 . . ?
C32_3 C37_3 H37_3 117.3 . . ?
C39_3 C38_3 C10_3 179(2) . . ?
C38_3 C39_3 C40_3 175.6(18) . . ?
C41_3 C40_3 C45_3 117.9(9) . . ?
C41_3 C40_3 C39_3 120.1(12) . . ?
C45_3 C40_3 C39_3 121.9(12) . . ?
C42_3 C41_3 C40_3 119.2(11) . . ?
C42_3 C41_3 H41_3 120.4 . . ?
C40_3 C41_3 H41_3 120.4 . . ?
C43_3 C42_3 C41_3 118.1(12) . . ?
C43_3 C42_3 H42_3 120.9 . . ?
C41_3 C42_3 H42_3 120.9 . . ?
N44_3 C43_3 C42_3 124.3(12) . . ?
N44_3 C43_3 H43_3 117.8 . . ?
C42_3 C43_3 H43_3 117.8 . . ?
C43_3 N44_3 C45_3 117.1(12) . . ?
C43_3 N44_3 Pd2_1 122.5(12) . . ?
C45_3 N44_3 Pd2_1 118.8(11) . . ?
N44_3 C45_3 C40_3 123.2(11) . . ?
N44_3 C45_3 H45_3 118.4 . . ?
C40_3 C45_3 H45_3 118.4 . . ?
C13_4 N1_4 C2_4 108.7(7) . . ?
C13_4 N1_4 C14_4 124.3(9) . . ?
C2_4 N1_4 C14_4 126.8(9) . . ?
C3_4 C2_4 N1_4 130.1(9) . . ?
C3_4 C2_4 C7_4 121.4(8) . . ?
N1_4 C2_4 C7_4 108.5(7) . . ?
C4_4 C3_4 C2_4 118.5(11) . . ?
C4_4 C3_4 H3_4 120.7 . . ?
C2_4 C3_4 H3_4 120.7 . . ?
C3_4 C4_4 C5_4 120.6(11) . . ?
C3_4 C4_4 H4A_4 119.7 . . ?
C5_4 C4_4 H4A_4 119.7 . . ?
C6_4 C5_4 C4_4 120.9(9) . . ?
C6_4 C5_4 C30_4 118.7(12) . . ?
C4_4 C5_4 C30_4 120.4(12) . . ?
C7_4 C6_4 C5_4 118.8(10) . . ?
C7_4 C6_4 H6_4 120.6 . . ?
C5_4 C6_4 H6_4 120.6 . . ?
C6_4 C7_4 C2_4 119.7(9) . . ?
C6_4 C7_4 C8_4 133.0(10) . . ?
C2_4 C7_4 C8_4 107.2(7) . . ?
C9_4 C8_4 C13_4 119.0(8) . . ?
C9_4 C8_4 C7_4 134.4(10) . . ?
C13_4 C8_4 C7_4 106.6(7) . . ?
C8_4 C9_4 C10_4 118.9(9) . . ?
C8_4 C9_4 H9_4 120.6 . . ?
C10_4 C9_4 H9_4 120.6 . . ?
C11_4 C10_4 C9_4 120.8(9) . . ?
C11_4 C10_4 C38_4 119.3(11) . . ?
C9_4 C10_4 C38_4 119.9(11) . . ?
C12_4 C11_4 C10_4 121.5(11) . . ?
C12_4 C11_4 H11_4 119.3 . . ?
C10_4 C11_4 H11_4 119.3 . . ?
C11_4 C12_4 C13_4 117.5(10) . . ?
C11_4 C12_4 H12_4 121.3 . . ?
C13_4 C12_4 H12_4 121.3 . . ?
C12_4 C13_4 N1_4 128.8(9) . . ?
C12_4 C13_4 C8_4 122.2(8) . . ?
N1_4 C13_4 C8_4 108.9(7) . . ?
C15_4 C14_4 C27_4 120.7(11) . . ?
C15_4 C14_4 N1_4 120.7(12) . . ?
C27_4 C14_4 N1_4 118.6(12) . . ?
C14_4 C15_4 C16_4 120.9(12) . . ?
C14_4 C15_4 H15_4 119.5 . . ?
C16_4 C15_4 H15_4 119.5 . . ?
C15_4 C16_4 C29_4 118.3(10) . . ?
C15_4 C16_4 C17_4 121.8(11) . . ?
C29_4 C16_4 C17_4 119.8(10) . . ?
C18_4 C17_4 C16_4 121.4(12) . . ?
C18_4 C17_4 H17_4 119.3 . . ?
C16_4 C17_4 H17_4 119.3 . . ?
C17_4 C18_4 C19_4 120.2(12) . . ?
C17_4 C18_4 H18_4 119.9 . . ?
C19_4 C18_4 H18_4 119.9 . . ?
C18_4 C19_4 C20_4 122.6(12) . . ?
C18_4 C19_4 C28_4 119.4(11) . . ?
C20_4 C19_4 C28_4 117.9(10) . . ?
C21_4 C20_4 C19_4 121.4(12) . . ?
C21_4 C20_4 H20A_4 119.3 . . ?
C19_4 C20_4 H20A_4 119.3 . . ?
C20_4 C21_4 C22_4 121.3(12) . . ?
C20_4 C21_4 H21_4 119.4 . . ?
C22_4 C21_4 H21_4 119.4 . . ?
C21_4 C22_4 C23_4 120.3(12) . . ?
C21_4 C22_4 H22_4 119.9 . . ?
C23_4 C22_4 H22_4 119.9 . . ?
C24_4 C23_4 C28_4 118.4(11) . . ?
C24_4 C23_4 C22_4 122.7(12) . . ?
C28_4 C23_4 C22_4 118.8(10) . . ?
C25_4 C24_4 C23_4 122.5(12) . . ?
C25_4 C24_4 H24_4 118.8 . . ?
C23_4 C24_4 H24_4 118.8 . . ?
C24_4 C25_4 C26_4 120.1(12) . . ?
C24_4 C25_4 H25_4 120.0 . . ?
C26_4 C25_4 H25_4 120.0 . . ?
C27_4 C26_4 C25_4 122.1(11) . . ?
C27_4 C26_4 C29_4 118.5(10) . . ?
C25_4 C26_4 C29_4 119.4(10) . . ?
C14_4 C27_4 C26_4 120.5(12) . . ?
C14_4 C27_4 H27_4 119.7 . . ?
C26_4 C27_4 H27_4 119.7 . . ?
C23_4 C28_4 C19_4 120.2(10) . . ?
C23_4 C28_4 C29_4 119.6(10) . . ?
C19_4 C28_4 C29_4 120.1(10) . . ?
C16_4 C29_4 C26_4 121.0(9) . . ?
C16_4 C29_4 C28_4 119.0(10) . . ?
C26_4 C29_4 C28_4 120.0(10) . . ?
C31_4 C30_4 C5_4 176(2) . . ?
C30_4 C31_4 C32_4 170(2) . . ?
C37_4 C32_4 C33_4 117.5(9) . . ?
C37_4 C32_4 C31_4 121.4(14) . . ?
C33_4 C32_4 C31_4 120.9(14) . . ?
C34_4 C33_4 C32_4 119.6(11) . . ?
C34_4 C33_4 H33_4 120.2 . . ?
C32_4 C33_4 H33_4 120.2 . . ?
C33_4 C34_4 C35_4 117.7(12) . . ?
C33_4 C34_4 H34_4 121.2 . . ?
C35_4 C34_4 H34_4 121.2 . . ?
N36_4 C35_4 C34_4 123.5(13) . . ?
N36_4 C35_4 H35_4 118.3 . . ?
C34_4 C35_4 H35_4 118.3 . . ?
C35_4 N36_4 C37_4 118.6(13) . . ?
C35_4 N36_4 Pd1_1 117.0(14) . . ?
C37_4 N36_4 Pd1_1 121.4(14) . . ?
N36_4 C37_4 C32_4 122.9(11) . . ?
N36_4 C37_4 H37_4 118.5 . . ?
C32_4 C37_4 H37_4 118.5 . . ?
C39_4 C38_4 C10_4 171.4(19) . . ?
C38_4 C39_4 C40_4 175.6(19) . . ?
C41_4 C40_4 C45_4 117.6(9) . . ?
C41_4 C40_4 C39_4 121.3(13) . . ?
C45_4 C40_4 C39_4 120.8(13) . . ?
C42_4 C41_4 C40_4 119.1(11) . . ?
C42_4 C41_4 H41_4 120.5 . . ?
C40_4 C41_4 H41_4 120.5 . . ?
C41_4 C42_4 C43_4 118.7(12) . . ?
C41_4 C42_4 H42_4 120.7 . . ?
C43_4 C42_4 H42_4 120.7 . . ?
N44_4 C43_4 C42_4 123.4(12) . . ?
N44_4 C43_4 H43_4 118.3 . . ?
C42_4 C43_4 H43_4 118.3 . . ?
C43_4 N44_4 C45_4 117.7(12) . . ?
C43_4 N44_4 Pd2_1 122.2(12) . . ?
C45_4 N44_4 Pd2_1 120.1(12) . . ?
N44_4 C45_4 C40_4 123.5(11) . . ?
N44_4 C45_4 H45_4 118.3 . . ?
C40_4 C45_4 H45_4 118.3 . . ?
C13_5 N1_5 C2_5 108.8(7) . . ?
C13_5 N1_5 C14_5 126.5(10) . . ?
C2_5 N1_5 C14_5 124.7(10) . . ?
C3_5 C2_5 N1_5 128.9(10) . . ?
C3_5 C2_5 C7_5 122.6(9) . . ?
N1_5 C2_5 C7_5 108.4(7) . . ?
C4_5 C3_5 C2_5 117.6(11) . . ?
C4_5 C3_5 H3_5 121.2 . . ?
C2_5 C3_5 H3_5 121.2 . . ?
C3_5 C4_5 C5_5 120.8(11) . . ?
C3_5 C4_5 H4_5 119.6 . . ?
C5_5 C4_5 H4_5 119.6 . . ?
C4_5 C5_5 C6_5 122.0(10) . . ?
C4_5 C5_5 C30_5 119.7(12) . . ?
C6_5 C5_5 C30_5 118.2(12) . . ?
C5_5 C6_5 C7_5 118.0(10) . . ?
C5_5 C6_5 H6_5 121.0 . . ?
C7_5 C6_5 H6_5 121.0 . . ?
C6_5 C7_5 C2_5 118.9(9) . . ?
C6_5 C7_5 C8_5 133.8(10) . . ?
C2_5 C7_5 C8_5 107.2(8) . . ?
C9_5 C8_5 C13_5 119.4(9) . . ?
C9_5 C8_5 C7_5 133.9(10) . . ?
C13_5 C8_5 C7_5 106.7(8) . . ?
C10_5 C9_5 C8_5 119.1(10) . . ?
C10_5 C9_5 H9_5 120.5 . . ?
C8_5 C9_5 H9_5 120.5 . . ?
C9_5 C10_5 C11_5 120.7(9) . . ?
C9_5 C10_5 C38_5 118.6(11) . . ?
C11_5 C10_5 C38_5 120.5(12) . . ?
C12_5 C11_5 C10_5 121.1(11) . . ?
C12_5 C11_5 H11_5 119.4 . . ?
C10_5 C11_5 H11_5 119.4 . . ?
C11_5 C12_5 C13_5 118.0(11) . . ?
C11_5 C12_5 H12_5 121.0 . . ?
C13_5 C12_5 H12_5 121.0 . . ?
C12_5 C13_5 N1_5 129.6(9) . . ?
C12_5 C13_5 C8_5 121.6(9) . . ?
N1_5 C13_5 C8_5 108.8(7) . . ?
C15_5 C14_5 C27_5 122.4(12) . . ?
C15_5 C14_5 N1_5 120.2(13) . . ?
C27_5 C14_5 N1_5 117.4(13) . . ?
C14_5 C15_5 C16_5 119.1(13) . . ?
C14_5 C15_5 H15_5 120.5 . . ?
C16_5 C15_5 H15_5 120.5 . . ?
C15_5 C16_5 C29_5 119.5(11) . . ?
C15_5 C16_5 C17_5 121.2(12) . . ?
C29_5 C16_5 C17_5 119.3(11) . . ?
C18_5 C17_5 C16_5 120.4(13) . . ?
C18_5 C17_5 H17_5 119.8 . . ?
C16_5 C17_5 H17_5 119.8 . . ?
C17_5 C18_5 C19_5 121.9(13) . . ?
C17_5 C18_5 H18_5 119.1 . . ?
C19_5 C18_5 H18_5 119.1 . . ?
C28_5 C19_5 C18_5 119.5(12) . . ?
C28_5 C19_5 C20_5 118.3(11) . . ?
C18_5 C19_5 C20_5 122.2(13) . . ?
C21_5 C20_5 C19_5 120.9(13) . . ?
C21_5 C20_5 H20_5 119.6 . . ?
C19_5 C20_5 H20_5 119.6 . . ?
C20_5 C21_5 C22_5 121.3(12) . . ?
C20_5 C21_5 H21_5 119.3 . . ?
C22_5 C21_5 H21_5 119.3 . . ?
C21_5 C22_5 C23_5 120.7(12) . . ?
C21_5 C22_5 H22_5 119.7 . . ?
C23_5 C22_5 H22_5 119.7 . . ?
C28_5 C23_5 C22_5 118.0(11) . . ?
C28_5 C23_5 C24_5 118.6(12) . . ?
C22_5 C23_5 C24_5 123.4(13) . . ?
C25_5 C24_5 C23_5 121.3(13) . . ?
C25_5 C24_5 H24_5 119.3 . . ?
C23_5 C24_5 H24_5 119.3 . . ?
C24_5 C25_5 C26_5 121.5(13) . . ?
C24_5 C25_5 H25_5 119.2 . . ?
C26_5 C25_5 H25_5 119.2 . . ?
C27_5 C26_5 C29_5 117.9(11) . . ?
C27_5 C26_5 C25_5 123.0(12) . . ?
C29_5 C26_5 C25_5 119.0(11) . . ?
C14_5 C27_5 C26_5 120.4(13) . . ?
C14_5 C27_5 H27_5 119.8 . . ?
C26_5 C27_5 H27_5 119.8 . . ?
C19_5 C28_5 C23_5 120.8(10) . . ?
C19_5 C28_5 C29_5 119.1(11) . . ?
C23_5 C28_5 C29_5 120.0(11) . . ?
C26_5 C29_5 C16_5 120.6(10) . . ?
C26_5 C29_5 C28_5 119.5(11) . . ?
C16_5 C29_5 C28_5 119.8(11) . . ?
C31_5 C30_5 C5_5 167(2) . . ?
C30_5 C31_5 C32_5 173(2) . . ?
C37_5 C32_5 C33_5 118.6(9) . . ?
C37_5 C32_5 C31_5 119.3(13) . . ?
C33_5 C32_5 C31_5 122.1(13) . . ?
C34_5 C33_5 C32_5 118.9(11) . . ?
C34_5 C33_5 H33_5 120.5 . . ?
C32_5 C33_5 H33_5 120.5 . . ?
C35_5 C34_5 C33_5 117.6(12) . . ?
C35_5 C34_5 H34_5 121.2 . . ?
C33_5 C34_5 H34_5 121.2 . . ?
N36_5 C35_5 C34_5 124.5(13) . . ?
N36_5 C35_5 H35_5 117.7 . . ?
C34_5 C35_5 H35_5 117.7 . . ?
C35_5 N36_5 C37_5 117.6(12) . . ?
C35_5 N36_5 Pd1_1 124.2(14) . . ?
C37_5 N36_5 Pd1_1 118.2(13) . . ?
N36_5 C37_5 C32_5 122.7(11) . . ?
N36_5 C37_5 H37_5 118.6 . . ?
C32_5 C37_5 H37_5 118.6 . . ?
C39_5 C38_5 C10_5 177(2) . . ?
C38_5 C39_5 C40_5 176.5(18) . . ?
C41_5 C40_5 C45_5 118.1(9) . . ?
C41_5 C40_5 C39_5 120.8(12) . . ?
C45_5 C40_5 C39_5 121.1(12) . . ?
C42_5 C41_5 C40_5 118.8(10) . . ?
C42_5 C41_5 H41_5 120.6 . . ?
C40_5 C41_5 H41_5 120.6 . . ?
C43_5 C42_5 C41_5 117.9(11) . . ?
C43_5 C42_5 H42_5 121.0 . . ?
C41_5 C42_5 H42_5 121.0 . . ?
N44_5 C43_5 C42_5 125.7(12) . . ?
N44_5 C43_5 H43_5 117.1 . . ?
C42_5 C43_5 H43_5 117.1 . . ?
C43_5 N44_5 C45_5 116.0(11) . . ?
C43_5 N44_5 Pd2_1 122.0(11) . . ?
C45_5 N44_5 Pd2_1 122.0(11) . . ?
N44_5 C45_5 C40_5 123.4(11) . . ?
N44_5 C45_5 H45_5 118.3 . . ?
C40_5 C45_5 H45_5 118.3 . . ?
N36_7 Pd3_6 N36_8 88.2(7) . . ?
N36_7 Pd3_6 N36_10 176.8(7) . . ?
N36_8 Pd3_6 N36_10 88.7(6) . . ?
N36_7 Pd3_6 N36_9 91.3(7) . . ?
N36_8 Pd3_6 N36_9 178.7(8) . . ?
N36_10 Pd3_6 N36_9 91.7(7) . . ?
N44_8 Pd4_6 N44_10 85.9(7) . . ?
N44_8 Pd4_6 N44_9 177.3(7) . . ?
N44_10 Pd4_6 N44_9 91.5(7) . . ?
N44_8 Pd4_6 N44_7 89.2(7) . . ?
N44_10 Pd4_6 N44_7 175.0(7) . . ?
N44_9 Pd4_6 N44_7 93.3(7) . . ?
C2_7 N1_7 C13_7 109.1(7) . . ?
C2_7 N1_7 C14_7 125.5(9) . . ?
C13_7 N1_7 C14_7 125.4(9) . . ?
C3_7 C2_7 N1_7 130.3(9) . . ?
C3_7 C2_7 C7_7 121.0(8) . . ?
N1_7 C2_7 C7_7 108.7(7) . . ?
C4_7 C3_7 C2_7 118.8(10) . . ?
C4_7 C3_7 H3_7 120.6 . . ?
C2_7 C3_7 H3_7 120.6 . . ?
C3_7 C4_7 C5_7 121.0(11) . . ?
C3_7 C4_7 H4_7 119.5 . . ?
C5_7 C4_7 H4_7 119.5 . . ?
C6_7 C5_7 C4_7 120.8(9) . . ?
C6_7 C5_7 C30_7 120.1(11) . . ?
C4_7 C5_7 C30_7 119.2(11) . . ?
C5_7 C6_7 C7_7 118.8(9) . . ?
C5_7 C6_7 H6_7 120.6 . . ?
C7_7 C6_7 H6_7 120.6 . . ?
C6_7 C7_7 C2_7 119.7(8) . . ?
C6_7 C7_7 C8_7 133.6(9) . . ?
C2_7 C7_7 C8_7 106.6(7) . . ?
C9_7 C8_7 C13_7 119.4(8) . . ?
C9_7 C8_7 C7_7 133.6(9) . . ?
C13_7 C8_7 C7_7 107.0(7) . . ?
C10_7 C9_7 C8_7 119.2(10) . . ?
C10_7 C9_7 H9_7 120.4 . . ?
C8_7 C9_7 H9_7 120.4 . . ?
C9_7 C10_7 C11_7 120.6(9) . . ?
C9_7 C10_7 C38_7 118.1(11) . . ?
C11_7 C10_7 C38_7 121.3(11) . . ?
C12_7 C11_7 C10_7 120.9(11) . . ?
C12_7 C11_7 H11_7 119.6 . . ?
C10_7 C11_7 H11_7 119.6 . . ?
C11_7 C12_7 C13_7 118.8(11) . . ?
C11_7 C12_7 H12_7 120.6 . . ?
C13_7 C12_7 H12_7 120.6 . . ?
C12_7 C13_7 N1_7 130.3(9) . . ?
C12_7 C13_7 C8_7 121.2(8) . . ?
N1_7 C13_7 C8_7 108.5(7) . . ?
C27_7 C14_7 C15_7 120.9(11) . . ?
C27_7 C14_7 N1_7 120.8(12) . . ?
C15_7 C14_7 N1_7 118.3(11) . . ?
C14_7 C15_7 C16_7 120.4(12) . . ?
C14_7 C15_7 H15_7 119.8 . . ?
C16_7 C15_7 H15_7 119.8 . . ?
C15_7 C16_7 C29_7 118.4(10) . . ?
C15_7 C16_7 C17_7 122.1(11) . . ?
C29_7 C16_7 C17_7 119.5(10) . . ?
C18_7 C17_7 C16_7 120.1(12) . . ?
C18_7 C17_7 H17_7 120.0 . . ?
C16_7 C17_7 H17_7 120.0 . . ?
C17_7 C18_7 C19_7 122.1(12) . . ?
C17_7 C18_7 H18_7 119.0 . . ?
C19_7 C18_7 H18_7 119.0 . . ?
C28_7 C19_7 C20_7 117.5(10) . . ?
C28_7 C19_7 C18_7 119.6(10) . . ?
C20_7 C19_7 C18_7 122.9(11) . . ?
C21_7 C20_7 C19_7 121.0(11) . . ?
C21_7 C20_7 H20_7 119.5 . . ?
C19_7 C20_7 H20_7 119.5 . . ?
C22_7 C21_7 C20_7 121.8(12) . . ?
C22_7 C21_7 H21_7 119.1 . . ?
C20_7 C21_7 H21_7 119.1 . . ?
C21_7 C22_7 C23_7 120.6(11) . . ?
C21_7 C22_7 H22_7 119.7 . . ?
C23_7 C22_7 H22_7 119.7 . . ?
C24_7 C23_7 C28_7 119.0(10) . . ?
C24_7 C23_7 C22_7 123.1(11) . . ?
C28_7 C23_7 C22_7 117.9(10) . . ?
C25_7 C24_7 C23_7 121.7(12) . . ?
C25_7 C24_7 H24_7 119.1 . . ?
C23_7 C24_7 H24_7 119.1 . . ?
C24_7 C25_7 C26_7 121.3(12) . . ?
C24_7 C25_7 H25_7 119.3 . . ?
C26_7 C25_7 H25_7 119.3 . . ?
C27_7 C26_7 C29_7 117.8(10) . . ?
C27_7 C26_7 C25_7 123.7(11) . . ?
C29_7 C26_7 C25_7 118.4(10) . . ?
C14_7 C27_7 C26_7 121.8(12) . . ?
C14_7 C27_7 H27_7 119.1 . . ?
C26_7 C27_7 H27_7 119.1 . . ?
C19_7 C28_7 C23_7 121.1(9) . . ?
C19_7 C28_7 C29_7 119.3(10) . . ?
C23_7 C28_7 C29_7 119.5(10) . . ?
C26_7 C29_7 C28_7 119.9(9) . . ?
C26_7 C29_7 C16_7 120.7(9) . . ?
C28_7 C29_7 C16_7 119.4(9) . . ?
C31_7 C30_7 C5_7 171.4(18) . . ?
C30_7 C31_7 C32_7 175.8(17) . . ?
C37_7 C32_7 C33_7 117.2(9) . . ?
C37_7 C32_7 C31_7 122.3(13) . . ?
C33_7 C32_7 C31_7 120.4(13) . . ?
C34_7 C33_7 C32_7 119.3(11) . . ?
C34_7 C33_7 H33_7 120.3 . . ?
C32_7 C33_7 H33_7 120.4 . . ?
C35_7 C34_7 C33_7 118.2(12) . . ?
C35_7 C34_7 H34_7 120.9 . . ?
C33_7 C34_7 H34_7 120.9 . . ?
N36_7 C35_7 C34_7 124.1(13) . . ?
N36_7 C35_7 H35_7 118.0 . . ?
C34_7 C35_7 H35_7 118.0 . . ?
C35_7 N36_7 C37_7 117.7(12) . . ?
C35_7 N36_7 Pd3_6 119.9(14) . . ?
C37_7 N36_7 Pd3_6 122.4(14) . . ?
N36_7 C37_7 C32_7 123.5(11) . . ?
N36_7 C37_7 H37_7 118.3 . . ?
C32_7 C37_7 H37_7 118.3 . . ?
C39_7 C38_7 C10_7 179.1(18) . . ?
C38_7 C39_7 C40_7 168(2) . . ?
C41_7 C40_7 C45_7 118.8(9) . . ?
C41_7 C40_7 C39_7 121.9(13) . . ?
C45_7 C40_7 C39_7 119.3(13) . . ?
C42_7 C41_7 C40_7 118.6(11) . . ?
C42_7 C41_7 H41_7 120.7 . . ?
C40_7 C41_7 H41_7 120.7 . . ?
C43_7 C42_7 C41_7 117.3(12) . . ?
C43_7 C42_7 H42_7 121.3 . . ?
C41_7 C42_7 H42_7 121.3 . . ?
N44_7 C43_7 C42_7 125.7(12) . . ?
N44_7 C43_7 H43_7 117.1 . . ?
C42_7 C43_7 H43_7 117.1 . . ?
C45_7 N44_7 C43_7 116.0(12) . . ?
C45_7 N44_7 Pd4_6 121.3(12) . . ?
C43_7 N44_7 Pd4_6 122.1(12) . . ?
N44_7 C45_7 C40_7 123.5(11) . . ?
N44_7 C45_7 H45_7 118.2 . . ?
C40_7 C45_7 H45_7 118.2 . . ?
C13_8 N1_8 C2_8 108.5(7) . . ?
C13_8 N1_8 C14_8 121.0(10) . . ?
C2_8 N1_8 C14_8 130.4(11) . . ?
C3_8 C2_8 N1_8 131.2(10) . . ?
C3_8 C2_8 C7_8 119.7(9) . . ?
N1_8 C2_8 C7_8 109.0(7) . . ?
C4_8 C3_8 C2_8 119.2(11) . . ?
C4_8 C3_8 H3_8 120.4 . . ?
C2_8 C3_8 H3_8 120.4 . . ?
C3_8 C4_8 C5_8 121.7(11) . . ?
C3_8 C4_8 H4_8 119.2 . . ?
C5_8 C4_8 H4_8 119.2 . . ?
C6_8 C5_8 C4_8 119.3(9) . . ?
C6_8 C5_8 C30_8 119.9(12) . . ?
C4_8 C5_8 C30_8 120.8(12) . . ?
C7_8 C6_8 C5_8 119.7(10) . . ?
C7_8 C6_8 H6_8 120.1 . . ?
C5_8 C6_8 H6_8 120.1 . . ?
C6_8 C7_8 C2_8 120.4(9) . . ?
C6_8 C7_8 C8_8 132.7(10) . . ?
C2_8 C7_8 C8_8 106.7(8) . . ?
C9_8 C8_8 C13_8 119.5(9) . . ?
C9_8 C8_8 C7_8 133.4(10) . . ?
C13_8 C8_8 C7_8 107.1(8) . . ?
C10_8 C9_8 C8_8 118.4(10) . . ?
C10_8 C9_8 H9_8 120.8 . . ?
C8_8 C9_8 H9_8 120.8 . . ?
C9_8 C10_8 C11_8 121.7(10) . . ?
C9_8 C10_8 C38_8 118.2(12) . . ?
C11_8 C10_8 C38_8 120.0(12) . . ?
C12_8 C11_8 C10_8 120.4(12) . . ?
C12_8 C11_8 H11_8 119.8 . . ?
C10_8 C11_8 H11_8 119.8 . . ?
C11_8 C12_8 C13_8 118.3(11) . . ?
C11_8 C12_8 H12_8 120.8 . . ?
C13_8 C12_8 H12_8 120.8 . . ?
C12_8 C13_8 N1_8 129.6(10) . . ?
C12_8 C13_8 C8_8 121.5(9) . . ?
N1_8 C13_8 C8_8 108.8(7) . . ?
C27_8 C14_8 C15_8 118.9(13) . . ?
C27_8 C14_8 N1_8 118.3(15) . . ?
C15_8 C14_8 N1_8 122.7(15) . . ?
C14_8 C15_8 C16_8 120.7(14) . . ?
C14_8 C15_8 H15_8 119.7 . . ?
C16_8 C15_8 H15_8 119.7 . . ?
C15_8 C16_8 C17_8 122.4(13) . . ?
C15_8 C16_8 C29_8 119.5(12) . . ?
C17_8 C16_8 C29_8 118.1(12) . . ?
C18_8 C17_8 C16_8 120.9(13) . . ?
C18_8 C17_8 H17_8 119.6 . . ?
C16_8 C17_8 H17_8 119.6 . . ?
C17_8 C18_8 C19_8 121.6(14) . . ?
C17_8 C18_8 H18_8 119.2 . . ?
C19_8 C18_8 H18_8 119.2 . . ?
C20_8 C19_8 C28_8 117.1(11) . . ?
C20_8 C19_8 C18_8 123.8(14) . . ?
C28_8 C19_8 C18_8 119.0(12) . . ?
C21_8 C20_8 C19_8 122.0(13) . . ?
C21_8 C20_8 H20_8 119.0 . . ?
C19_8 C20_8 H20_8 119.0 . . ?
C22_8 C21_8 C20_8 121.6(13) . . ?
C22_8 C21_8 H21_8 119.2 . . ?
C20_8 C21_8 H21_8 119.2 . . ?
C21_8 C22_8 C23_8 119.5(13) . . ?
C21_8 C22_8 H22_8 120.2 . . ?
C23_8 C22_8 H22_8 120.2 . . ?
C28_8 C23_8 C22_8 119.3(11) . . ?
C28_8 C23_8 C24_8 119.1(12) . . ?
C22_8 C23_8 C24_8 121.5(13) . . ?
C25_8 C24_8 C23_8 120.1(13) . . ?
C25_8 C24_8 H24_8 120.0 . . ?
C23_8 C24_8 H24_8 120.0 . . ?
C24_8 C25_8 C26_8 121.7(13) . . ?
C24_8 C25_8 H25_8 119.1 . . ?
C26_8 C25_8 H25_8 119.1 . . ?
C25_8 C26_8 C29_8 119.8(12) . . ?
C25_8 C26_8 C27_8 121.9(13) . . ?
C29_8 C26_8 C27_8 118.3(12) . . ?
C14_8 C27_8 C26_8 122.5(14) . . ?
C14_8 C27_8 H27_8 118.7 . . ?
C26_8 C27_8 H27_8 118.7 . . ?
C19_8 C28_8 C23_8 120.3(11) . . ?
C19_8 C28_8 C29_8 119.0(11) . . ?
C23_8 C28_8 C29_8 120.7(11) . . ?
C26_8 C29_8 C28_8 118.6(11) . . ?
C26_8 C29_8 C16_8 120.2(10) . . ?
C28_8 C29_8 C16_8 121.3(11) . . ?
C31_8 C30_8 C5_8 176.1(19) . . ?
C30_8 C31_8 C32_8 177(2) . . ?
C37_8 C32_8 C33_8 115.8(9) . . ?
C37_8 C32_8 C31_8 121.9(13) . . ?
C33_8 C32_8 C31_8 122.4(13) . . ?
C34_8 C33_8 C32_8 119.7(11) . . ?
C34_8 C33_8 H33_8 120.2 . . ?
C32_8 C33_8 H33_8 120.2 . . ?
C35_8 C34_8 C33_8 119.4(12) . . ?
C35_8 C34_8 H34_8 120.3 . . ?
C33_8 C34_8 H34_8 120.3 . . ?
N36_8 C35_8 C34_8 122.5(12) . . ?
N36_8 C35_8 H35_8 118.7 . . ?
C34_8 C35_8 H35_8 118.7 . . ?
C37_8 N36_8 C35_8 117.7(12) . . ?
C37_8 N36_8 Pd3_6 121.4(12) . . ?
C35_8 N36_8 Pd3_6 120.9(12) . . ?
N36_8 C37_8 C32_8 125.0(11) . . ?
N36_8 C37_8 H37_8 117.5 . . ?
C32_8 C37_8 H37_8 117.5 . . ?
C39_8 C38_8 C10_8 175(2) . . ?
C38_8 C39_8 C40_8 166(2) . . ?
C41_8 C40_8 C45_8 117.6(9) . . ?
C41_8 C40_8 C39_8 121.1(13) . . ?
C45_8 C40_8 C39_8 121.2(13) . . ?
C42_8 C41_8 C40_8 118.4(11) . . ?
C42_8 C41_8 H41_8 120.8 . . ?
C40_8 C41_8 H41_8 120.8 . . ?
C43_8 C42_8 C41_8 119.3(12) . . ?
C43_8 C42_8 H42_8 120.4 . . ?
C41_8 C42_8 H42_8 120.4 . . ?
N44_8 C43_8 C42_8 123.3(12) . . ?
N44_8 C43_8 H43_8 118.3 . . ?
C42_8 C43_8 H43_8 118.3 . . ?
C45_8 N44_8 C43_8 117.3(12) . . ?
C45_8 N44_8 Pd4_6 121.6(12) . . ?
C43_8 N44_8 Pd4_6 120.9(13) . . ?
N44_8 C45_8 C40_8 124.0(11) . . ?
N44_8 C45_8 H45_8 118.0 . . ?
C40_8 C45_8 H45_8 118.0 . . ?
C2_9 N1_9 C13_9 108.9(7) . . ?
C2_9 N1_9 C14_9 128.2(10) . . ?
C13_9 N1_9 C14_9 122.8(10) . . ?
N1_9 C2_9 C3_9 130.3(10) . . ?
N1_9 C2_9 C7_9 108.7(7) . . ?
C3_9 C2_9 C7_9 121.0(9) . . ?
C4_9 C3_9 C2_9 118.4(11) . . ?
C4_9 C3_9 H3_9 120.8 . . ?
C2_9 C3_9 H3_9 120.8 . . ?
C3_9 C4_9 C5_9 121.6(11) . . ?
C3_9 C4_9 H4_9 119.2 . . ?
C5_9 C4_9 H4_9 119.2 . . ?
C4_9 C5_9 C6_9 120.0(9) . . ?
C4_9 C5_9 C30_9 120.2(12) . . ?
C6_9 C5_9 C30_9 119.8(12) . . ?
C7_9 C6_9 C5_9 119.1(10) . . ?
C7_9 C6_9 H6_9 120.4 . . ?
C5_9 C6_9 H6_9 120.4 . . ?
C6_9 C7_9 C2_9 119.8(9) . . ?
C6_9 C7_9 C8_9 133.0(10) . . ?
C2_9 C7_9 C8_9 107.2(8) . . ?
C9_9 C8_9 C13_9 119.1(9) . . ?
C9_9 C8_9 C7_9 134.5(10) . . ?
C13_9 C8_9 C7_9 106.4(7) . . ?
C8_9 C9_9 C10_9 119.1(10) . . ?
C8_9 C9_9 H9_9 120.4 . . ?
C10_9 C9_9 H9_9 120.4 . . ?
C11_9 C10_9 C9_9 120.9(9) . . ?
C11_9 C10_9 C38_9 119.2(11) . . ?
C9_9 C10_9 C38_9 119.9(11) . . ?
C12_9 C11_9 C10_9 120.9(11) . . ?
C12_9 C11_9 H11_9 119.5 . . ?
C10_9 C11_9 H11_9 119.5 . . ?
C11_9 C12_9 C13_9 118.5(11) . . ?
C11_9 C12_9 H12_9 120.7 . . ?
C13_9 C12_9 H12_9 120.7 . . ?
C12_9 C13_9 N1_9 129.9(9) . . ?
C12_9 C13_9 C8_9 121.4(9) . . ?
N1_9 C13_9 C8_9 108.7(7) . . ?
C27_9 C14_9 C15_9 120.5(13) . . ?
C27_9 C14_9 N1_9 119.0(15) . . ?
C15_9 C14_9 N1_9 120.4(15) . . ?
C14_9 C15_9 C16_9 122.2(14) . . ?
C14_9 C15_9 H15_9 118.9 . . ?
C16_9 C15_9 H15_9 118.9 . . ?
C15_9 C16_9 C29_9 117.4(12) . . ?
C15_9 C16_9 C17_9 123.3(13) . . ?
C29_9 C16_9 C17_9 119.2(12) . . ?
C18_9 C17_9 C16_9 121.3(13) . . ?
C18_9 C17_9 H17_9 119.3 . . ?
C16_9 C17_9 H17_9 119.3 . . ?
C17_9 C18_9 C19_9 121.1(14) . . ?
C17_9 C18_9 H18_9 119.5 . . ?
C19_9 C18_9 H18_9 119.5 . . ?
C28_9 C19_9 C20_9 117.7(11) . . ?
C28_9 C19_9 C18_9 118.8(12) . . ?
C20_9 C19_9 C18_9 123.4(14) . . ?
C21_9 C20_9 C19_9 121.1(13) . . ?
C21_9 C20_9 H20_9 119.4 . . ?
C19_9 C20_9 H20_9 119.4 . . ?
C20_9 C21_9 C22_9 121.7(13) . . ?
C20_9 C21_9 H21_9 119.2 . . ?
C22_9 C21_9 H21_9 119.2 . . ?
C21_9 C22_9 C23_9 119.8(13) . . ?
C21_9 C22_9 H22_9 120.1 . . ?
C23_9 C22_9 H22_9 120.1 . . ?
C28_9 C23_9 C24_9 119.4(12) . . ?
C28_9 C23_9 C22_9 118.6(11) . . ?
C24_9 C23_9 C22_9 122.0(13) . . ?
C25_9 C24_9 C23_9 121.8(14) . . ?
C25_9 C24_9 H24_9 119.1 . . ?
C23_9 C24_9 H24_9 119.1 . . ?
C24_9 C25_9 C26_9 120.5(13) . . ?
C24_9 C25_9 H25_9 119.8 . . ?
C26_9 C25_9 H25_9 119.8 . . ?
C29_9 C26_9 C25_9 119.2(12) . . ?
C29_9 C26_9 C27_9 120.0(12) . . ?
C25_9 C26_9 C27_9 120.8(13) . . ?
C14_9 C27_9 C26_9 119.4(14) . . ?
C14_9 C27_9 H27_9 120.3 . . ?
C26_9 C27_9 H27_9 120.3 . . ?
C23_9 C28_9 C19_9 121.0(11) . . ?
C23_9 C28_9 C29_9 118.8(11) . . ?
C19_9 C28_9 C29_9 120.1(11) . . ?
C16_9 C29_9 C26_9 120.4(10) . . ?
C16_9 C29_9 C28_9 119.4(11) . . ?
C26_9 C29_9 C28_9 120.2(11) . . ?
C31_9 C30_9 C5_9 174(2) . . ?
C30_9 C31_9 C32_9 178(2) . . ?
C33_9 C32_9 C37_9 116.5(9) . . ?
C33_9 C32_9 C31_9 121.8(13) . . ?
C37_9 C32_9 C31_9 121.6(13) . . ?
C34_9 C33_9 C32_9 120.1(11) . . ?
C34_9 C33_9 H33_9 119.9 . . ?
C32_9 C33_9 H33_9 119.9 . . ?
C33_9 C34_9 C35_9 118.4(12) . . ?
C33_9 C34_9 H34_9 120.8 . . ?
C35_9 C34_9 H34_9 120.8 . . ?
N36_9 C35_9 C34_9 122.8(12) . . ?
N36_9 C35_9 H35_9 118.6 . . ?
C34_9 C35_9 H35_9 118.6 . . ?
C35_9 N36_9 C37_9 118.6(12) . . ?
C35_9 N36_9 Pd3_6 121.3(12) . . ?
C37_9 N36_9 Pd3_6 119.7(12) . . ?
N36_9 C37_9 C32_9 123.6(11) . . ?
N36_9 C37_9 H37_9 118.2 . . ?
C32_9 C37_9 H37_9 118.2 . . ?
C39_9 C38_9 C10_9 173.7(19) . . ?
C38_9 C39_9 C40_9 176.2(17) . . ?
C41_9 C40_9 C45_9 117.5(9) . . ?
C41_9 C40_9 C39_9 120.1(13) . . ?
C45_9 C40_9 C39_9 122.3(13) . . ?
C42_9 C41_9 C40_9 119.6(11) . . ?
C42_9 C41_9 H41_9 120.2 . . ?
C40_9 C41_9 H41_9 120.2 . . ?
C41_9 C42_9 C43_9 118.6(12) . . ?
C41_9 C42_9 H42_9 120.7 . . ?
C43_9 C42_9 H42_9 120.7 . . ?
N44_9 C43_9 C42_9 122.9(12) . . ?
N44_9 C43_9 H43_9 118.6 . . ?
C42_9 C43_9 H43_9 118.6 . . ?
C43_9 N44_9 C45_9 118.5(12) . . ?
C43_9 N44_9 Pd4_6 122.8(12) . . ?
C45_9 N44_9 Pd4_6 118.1(12) . . ?
N44_9 C45_9 C40_9 122.9(11) . . ?
N44_9 C45_9 H45_9 118.5 . . ?
C40_9 C45_9 H45_9 118.5 . . ?
C2_10 N1_10 C13_10 109.0(7) . . ?
C2_10 N1_10 C14_10 127.2(9) . . ?
C13_10 N1_10 C14_10 123.2(9) . . ?
C3_10 C2_10 N1_10 130.3(9) . . ?
C3_10 C2_10 C7_10 121.3(8) . . ?
N1_10 C2_10 C7_10 108.5(7) . . ?
C4_10 C3_10 C2_10 118.8(10) . . ?
C4_10 C3_10 H3_10 120.6 . . ?
C2_10 C3_10 H3_10 120.6 . . ?
C3_10 C4_10 C5_10 120.5(11) . . ?
C3_10 C4_10 H4_10 119.8 . . ?
C5_10 C4_10 H4_10 119.8 . . ?
C6_10 C5_10 C4_10 121.1(9) . . ?
C6_10 C5_10 C30_10 119.3(11) . . ?
C4_10 C5_10 C30_10 119.6(11) . . ?
C5_10 C6_10 C7_10 119.3(9) . . ?
C5_10 C6_10 H6_10 120.4 . . ?
C7_10 C6_10 H6_10 120.4 . . ?
C6_10 C7_10 C2_10 119.2(8) . . ?
C6_10 C7_10 C8_10 134.0(9) . . ?
C2_10 C7_10 C8_10 106.8(7) . . ?
C9_10 C8_10 C13_10 118.5(8) . . ?
C9_10 C8_10 C7_10 134.6(9) . . ?
C13_10 C8_10 C7_10 106.9(7) . . ?
C10_10 C9_10 C8_10 119.8(9) . . ?
C10_10 C9_10 H9_10 120.1 . . ?
C8_10 C9_10 H9_10 120.1 . . ?
C9_10 C10_10 C11_10 120.6(9) . . ?
C9_10 C10_10 C38_10 119.9(11) . . ?
C11_10 C10_10 C38_10 119.4(11) . . ?
C12_10 C11_10 C10_10 120.6(11) . . ?
C12_10 C11_10 H11_10 119.7 . . ?
C10_10 C11_10 H11_10 119.7 . . ?
C11_10 C12_10 C13_10 118.6(10) . . ?
C11_10 C12_10 H12_10 120.7 . . ?
C13_10 C12_10 H12_10 120.7 . . ?
N1_10 C13_10 C12_10 129.3(9) . . ?
N1_10 C13_10 C8_10 108.9(7) . . ?
C12_10 C13_10 C8_10 121.8(8) . . ?
C15_10 C14_10 C27_10 121.4(11) . . ?
C15_10 C14_10 N1_10 120.7(13) . . ?
C27_10 C14_10 N1_10 117.7(12) . . ?
C14_10 C15_10 C16_10 120.8(12) . . ?
C14_10 C15_10 H15_10 119.6 . . ?
C16_10 C15_10 H15_10 119.6 . . ?
C29_10 C16_10 C17_10 119.0(10) . . ?
C29_10 C16_10 C15_10 117.9(10) . . ?
C17_10 C16_10 C15_10 123.0(12) . . ?
C18_10 C17_10 C16_10 121.9(12) . . ?
C18_10 C17_10 H17_10 119.1 . . ?
C16_10 C17_10 H17_10 119.1 . . ?
C17_10 C18_10 C19_10 120.6(12) . . ?
C17_10 C18_10 H18_10 119.7 . . ?
C19_10 C18_10 H18_10 119.7 . . ?
C20_10 C19_10 C28_10 117.8(10) . . ?
C20_10 C19_10 C18_10 123.2(12) . . ?
C28_10 C19_10 C18_10 119.0(11) . . ?
C21_10 C20_10 C19_10 120.9(12) . . ?
C21_10 C20_10 H20_10 119.6 . . ?
C19_10 C20_10 H20_10 119.6 . . ?
C20_10 C21_10 C22_10 122.4(12) . . ?
C20_10 C21_10 H21_10 118.8 . . ?
C22_10 C21_10 H21_10 118.8 . . ?
C21_10 C22_10 C23_10 120.3(12) . . ?
C21_10 C22_10 H22_10 119.8 . . ?
C23_10 C22_10 H22_10 119.8 . . ?
C22_10 C23_10 C24_10 122.4(12) . . ?
C22_10 C23_10 C28_10 118.1(10) . . ?
C24_10 C23_10 C28_10 119.5(11) . . ?
C25_10 C24_10 C23_10 120.3(12) . . ?
C25_10 C24_10 H24_10 119.8 . . ?
C23_10 C24_10 H24_10 119.8 . . ?
C24_10 C25_10 C26_10 121.2(12) . . ?
C24_10 C25_10 H25_10 119.4 . . ?
C26_10 C25_10 H25_10 119.4 . . ?
C29_10 C26_10 C27_10 118.2(10) . . ?
C29_10 C26_10 C25_10 120.1(10) . . ?
C27_10 C26_10 C25_10 121.7(11) . . ?
C14_10 C27_10 C26_10 120.2(12) . . ?
C14_10 C27_10 H27_10 119.9 . . ?
C26_10 C27_10 H27_10 119.9 . . ?
C19_10 C28_10 C29_10 119.6(10) . . ?
C19_10 C28_10 C23_10 120.5(10) . . ?
C29_10 C28_10 C23_10 119.9(10) . . ?
C16_10 C29_10 C26_10 121.4(10) . . ?
C16_10 C29_10 C28_10 119.8(10) . . ?
C26_10 C29_10 C28_10 118.8(10) . . ?
C31_10 C30_10 C5_10 176(2) . . ?
C30_10 C31_10 C32_10 179(2) . . ?
C37_10 C32_10 C33_10 118.0(9) . . ?
C37_10 C32_10 C31_10 121.8(13) . . ?
C33_10 C32_10 C31_10 120.3(12) . . ?
C34_10 C33_10 C32_10 119.3(11) . . ?
C34_10 C33_10 H33_10 120.3 . . ?
C32_10 C33_10 H33_10 120.3 . . ?
C33_10 C34_10 C35_10 117.9(12) . . ?
C33_10 C34_10 H34_10 121.1 . . ?
C35_10 C34_10 H34_10 121.1 . . ?
N36_10 C35_10 C34_10 123.4(12) . . ?
N36_10 C35_10 H35_10 118.3 . . ?
C34_10 C35_10 H35_10 118.3 . . ?
C35_10 N36_10 C37_10 118.4(12) . . ?
C35_10 N36_10 Pd3_6 122.8(12) . . ?
C37_10 N36_10 Pd3_6 118.1(11) . . ?
N36_10 C37_10 C32_10 123.0(11) . . ?
N36_10 C37_10 H37_10 118.5 . . ?
C32_10 C37_10 H37_10 118.5 . . ?
C39_10 C38_10 C10_10 169.9(19) . . ?
C38_10 C39_10 C40_10 168.9(19) . . ?
C41_10 C40_10 C45_10 118.3(9) . . ?
C41_10 C40_10 C39_10 120.4(12) . . ?
C45_10 C40_10 C39_10 121.3(12) . . ?
C42_10 C41_10 C40_10 119.4(10) . . ?
C42_10 C41_10 H41_10 120.3 . . ?
C40_10 C41_10 H41_10 120.3 . . ?
C43_10 C42_10 C41_10 117.2(12) . . ?
C43_10 C42_10 H42_10 121.4 . . ?
C41_10 C42_10 H42_10 121.4 . . ?
N44_10 C43_10 C42_10 125.5(12) . . ?
N44_10 C43_10 H43_10 117.2 . . ?
C42_10 C43_10 H43_10 117.2 . . ?
C43_10 N44_10 C45_10 116.7(11) . . ?
C43_10 N44_10 Pd4_6 121.0(12) . . ?
C45_10 N44_10 Pd4_6 120.9(12) . . ?
N44_10 C45_10 C40_10 122.9(11) . . ?
N44_10 C45_10 H45_10 118.6 . . ?
C40_10 C45_10 H45_10 118.6 . . ?
F5_11 B1_11 F2_11 101(2) . . ?
F5_11 B1_11 F3_11 97(2) . . ?
F2_11 B1_11 F3_11 99(2) . . ?
F5_11 B1_11 F4_11 127(3) . . ?
F2_11 B1_11 F4_11 112(2) . . ?
F3_11 B1_11 F4_11 117(2) . . ?
B1_11 F4_11 Pd2_1 153.8(19) . . ?
F3_12 B1_12 F5_12 113(3) . . ?
F3_12 B1_12 F4_12 110(2) . . ?
F5_12 B1_12 F4_12 99(2) . . ?
F3_12 B1_12 F2_12 109(2) . . ?
F5_12 B1_12 F2_12 112(2) . . ?
F4_12 B1_12 F2_12 115(2) . . ?
F4_13 B1_13 F3_13 108(2) . . ?
F4_13 B1_13 F2_13 117(2) . . ?
F3_13 B1_13 F2_13 104(2) . . ?
F4_13 B1_13 F5_13 104(2) . . ?
F3_13 B1_13 F5_13 112(2) . . ?
F2_13 B1_13 F5_13 112(2) . . ?
F2_14 B1_14 F3_14 110(2) . . ?
F2_14 B1_14 F4_14 119(3) . . ?
F3_14 B1_14 F4_14 111(2) . . ?
F2_14 B1_14 F5_14 112(3) . . ?
F3_14 B1_14 F5_14 102(2) . . ?
F4_14 B1_14 F5_14 101(2) . . ?
F2_15 B1_15 F3_15 113(2) . . ?
F2_15 B1_15 F4_15 113(2) . . ?
F3_15 B1_15 F4_15 113(2) . . ?
F2_15 B1_15 F5_15 105(2) . . ?
F3_15 B1_15 F5_15 109(2) . . ?
F4_15 B1_15 F5_15 104(2) . . ?
F3_16 B1_16 F2_16 111(2) . . ?
F3_16 B1_16 F5_16 110(2) . . ?
F2_16 B1_16 F5_16 113(2) . . ?
F3_16 B1_16 F4_16 112(2) . . ?
F2_16 B1_16 F4_16 104(2) . . ?
F5_16 B1_16 F4_16 108(2) . . ?
F3_17 B1_17 F2_17 109(2) . . ?
F3_17 B1_17 F5_17 110(2) . . ?
F2_17 B1_17 F5_17 118(2) . . ?
F3_17 B1_17 F4_17 99.9(19) . . ?
F2_17 B1_17 F4_17 111(2) . . ?
F5_17 B1_17 F4_17 107.5(19) . . ?

loop_
_geom_torsion_atom_site_label_1
_geom_torsion_atom_site_label_2
_geom_torsion_atom_site_label_3
_geom_torsion_atom_site_label_4
_geom_torsion
_geom_torsion_site_symmetry_1
_geom_torsion_site_symmetry_2
_geom_torsion_site_symmetry_3
_geom_torsion_site_symmetry_4
_geom_torsion_publ_flag
C13_2 N1_2 C2_2 C3_2 176.1(14) . . . . ?
C14_2 N1_2 C2_2 C3_2 6(2) . . . . ?
C13_2 N1_2 C2_2 C7_2 0.6(11) . . . . ?
C14_2 N1_2 C2_2 C7_2 -169.7(13) . . . . ?
N1_2 C2_2 C3_2 C4_2 -174.5(15) . . . . ?
C7_2 C2_2 C3_2 C4_2 0.4(17) . . . . ?
C2_2 C3_2 C4_2 C5_2 0.2(18) . . . . ?
C3_2 C4_2 C5_2 C6_2 -0.7(17) . . . . ?
C3_2 C4_2 C5_2 C30_2 179.0(16) . . . . ?
C4_2 C5_2 C6_2 C7_2 0.7(16) . . . . ?
C30_2 C5_2 C6_2 C7_2 -179.0(15) . . . . ?
C5_2 C6_2 C7_2 C2_2 -0.1(16) . . . . ?
C5_2 C6_2 C7_2 C8_2 174.4(15) . . . . ?
C3_2 C2_2 C7_2 C6_2 -0.5(15) . . . . ?
N1_2 C2_2 C7_2 C6_2 175.4(13) . . . . ?
C3_2 C2_2 C7_2 C8_2 -176.3(14) . . . . ?
N1_2 C2_2 C7_2 C8_2 -0.5(10) . . . . ?
C6_2 C7_2 C8_2 C9_2 6(2) . . . . ?
C2_2 C7_2 C8_2 C9_2 -179.5(15) . . . . ?
C6_2 C7_2 C8_2 C13_2 -174.8(15) . . . . ?
C2_2 C7_2 C8_2 C13_2 0.2(10) . . . . ?
C13_2 C8_2 C9_2 C10_2 -0.5(16) . . . . ?
C7_2 C8_2 C9_2 C10_2 179.2(15) . . . . ?
C8_2 C9_2 C10_2 C11_2 1.2(16) . . . . ?
C8_2 C9_2 C10_2 C38_2 -178.7(15) . . . . ?
C9_2 C10_2 C11_2 C12_2 -0.9(17) . . . . ?
C38_2 C10_2 C11_2 C12_2 179.1(17) . . . . ?
C10_2 C11_2 C12_2 C13_2 -0.3(18) . . . . ?
C11_2 C12_2 C13_2 N1_2 -179.7(16) . . . . ?
C11_2 C12_2 C13_2 C8_2 1.1(17) . . . . ?
C2_2 N1_2 C13_2 C12_2 -179.8(15) . . . . ?
C14_2 N1_2 C13_2 C12_2 -10(2) . . . . ?
C2_2 N1_2 C13_2 C8_2 -0.5(11) . . . . ?
C14_2 N1_2 C13_2 C8_2 169.1(14) . . . . ?
C9_2 C8_2 C13_2 C12_2 -0.7(15) . . . . ?
C7_2 C8_2 C13_2 C12_2 179.6(14) . . . . ?
C9_2 C8_2 C13_2 N1_2 179.9(13) . . . . ?
C7_2 C8_2 C13_2 N1_2 0.2(11) . . . . ?
C13_2 N1_2 C14_2 C27_2 136.4(14) . . . . ?
C2_2 N1_2 C14_2 C27_2 -55.2(17) . . . . ?
C13_2 N1_2 C14_2 C15_2 -47.8(18) . . . . ?
C2_2 N1_2 C14_2 C15_2 120.5(14) . . . . ?
C27_2 C14_2 C15_2 C16_2 1.6(16) . . . . ?
N1_2 C14_2 C15_2 C16_2 -174.0(13) . . . . ?
C14_2 C15_2 C16_2 C29_2 1.6(15) . . . . ?
C14_2 C15_2 C16_2 C17_2 178.9(13) . . . . ?
C15_2 C16_2 C17_2 C18_2 -175.7(13) . . . . ?
C29_2 C16_2 C17_2 C18_2 1.7(15) . . . . ?
C16_2 C17_2 C18_2 C19_2 2.0(17) . . . . ?
C17_2 C18_2 C19_2 C28_2 -4.3(16) . . . . ?
C17_2 C18_2 C19_2 C20_2 173.0(13) . . . . ?
C28_2 C19_2 C20_2 C21_2 -0.3(15) . . . . ?
C18_2 C19_2 C20_2 C21_2 -177.6(14) . . . . ?
C19_2 C20_2 C21_2 C22_2 -2.1(19) . . . . ?
C20_2 C21_2 C22_2 C23_2 2.6(19) . . . . ?
C21_2 C22_2 C23_2 C24_2 176.3(14) . . . . ?
C21_2 C22_2 C23_2 C28_2 -0.7(15) . . . . ?
C22_2 C23_2 C24_2 C25_2 -175.9(14) . . . . ?
C28_2 C23_2 C24_2 C25_2 1.1(16) . . . . ?
C23_2 C24_2 C25_2 C26_2 0.7(18) . . . . ?
C24_2 C25_2 C26_2 C29_2 -1.6(16) . . . . ?
C24_2 C25_2 C26_2 C27_2 175.3(14) . . . . ?
C15_2 C14_2 C27_2 C26_2 -3.6(17) . . . . ?
N1_2 C14_2 C27_2 C26_2 172.1(13) . . . . ?
C25_2 C26_2 C27_2 C14_2 -174.6(14) . . . . ?
C29_2 C26_2 C27_2 C14_2 2.4(15) . . . . ?
C18_2 C19_2 C28_2 C23_2 179.5(12) . . . . ?
C20_2 C19_2 C28_2 C23_2 2.1(13) . . . . ?
C18_2 C19_2 C28_2 C29_2 2.9(13) . . . . ?
C20_2 C19_2 C28_2 C29_2 -174.6(11) . . . . ?
C24_2 C23_2 C28_2 C19_2 -178.7(12) . . . . ?
C22_2 C23_2 C28_2 C19_2 -1.6(13) . . . . ?
C24_2 C23_2 C28_2 C29_2 -2.1(13) . . . . ?
C22_2 C23_2 C28_2 C29_2 175.0(11) . . . . ?
C25_2 C26_2 C29_2 C16_2 177.8(12) . . . . ?
C27_2 C26_2 C29_2 C16_2 0.8(13) . . . . ?
C25_2 C26_2 C29_2 C28_2 0.6(13) . . . . ?
C27_2 C26_2 C29_2 C28_2 -176.4(11) . . . . ?
C15_2 C16_2 C29_2 C26_2 -2.7(13) . . . . ?
C17_2 C16_2 C29_2 C26_2 179.9(12) . . . . ?
C15_2 C16_2 C29_2 C28_2 174.5(11) . . . . ?
C17_2 C16_2 C29_2 C28_2 -3.0(13) . . . . ?
C19_2 C28_2 C29_2 C26_2 177.9(10) . . . . ?
C23_2 C28_2 C29_2 C26_2 1.2(12) . . . . ?
C19_2 C28_2 C29_2 C16_2 0.7(12) . . . . ?
C23_2 C28_2 C29_2 C16_2 -176.0(10) . . . . ?
C37_2 C32_2 C33_2 C34_2 -0.9(18) . . . . ?
C31_2 C32_2 C33_2 C34_2 176.0(18) . . . . ?
C32_2 C33_2 C34_2 C35_2 0.7(19) . . . . ?
C33_2 C34_2 C35_2 N36_2 -1(2) . . . . ?
C34_2 C35_2 N36_2 C37_2 1(2) . . . . ?
C34_2 C35_2 N36_2 Pd1_1 -166.7(15) . . . . ?
C35_2 N36_2 C37_2 C32_2 -1(2) . . . . ?
Pd1_1 N36_2 C37_2 C32_2 167.3(13) . . . . ?
C33_2 C32_2 C37_2 N36_2 1.3(18) . . . . ?
C31_2 C32_2 C37_2 N36_2 -175.6(18) . . . . ?
C45_2 C40_2 C41_2 C42_2 1.7(16) . . . . ?
C39_2 C40_2 C41_2 C42_2 -178.4(16) . . . . ?
C40_2 C41_2 C42_2 C43_2 -1.6(18) . . . . ?
C41_2 C42_2 C43_2 N44_2 0.6(19) . . . . ?
C42_2 C43_2 N44_2 C45_2 0.1(19) . . . . ?
C42_2 C43_2 N44_2 Pd2_1 -175.0(12) . . . . ?
C43_2 N44_2 C45_2 C40_2 0.1(19) . . . . ?
Pd2_1 N44_2 C45_2 C40_2 175.3(11) . . . . ?
C41_2 C40_2 C45_2 N44_2 -1.1(17) . . . . ?
C39_2 C40_2 C45_2 N44_2 179.1(16) . . . . ?
C13_3 N1_3 C2_3 C3_3 -179.6(14) . . . . ?
C14_3 N1_3 C2_3 C3_3 -4(2) . . . . ?
C13_3 N1_3 C2_3 C7_3 -1.2(11) . . . . ?
C14_3 N1_3 C2_3 C7_3 174.5(13) . . . . ?
N1_3 C2_3 C3_3 C4_3 177.2(14) . . . . ?
C7_3 C2_3 C3_3 C4_3 -1.0(16) . . . . ?
C2_3 C3_3 C4_3 C5_3 1.2(18) . . . . ?
C3_3 C4_3 C5_3 C6_3 -0.3(16) . . . . ?
C3_3 C4_3 C5_3 C30_3 -178.8(14) . . . . ?
C4_3 C5_3 C6_3 C7_3 -0.9(15) . . . . ?
C30_3 C5_3 C6_3 C7_3 177.6(13) . . . . ?
C5_3 C6_3 C7_3 C2_3 1.1(15) . . . . ?
C5_3 C6_3 C7_3 C8_3 -177.9(14) . . . . ?
C3_3 C2_3 C7_3 C6_3 -0.2(14) . . . . ?
N1_3 C2_3 C7_3 C6_3 -178.7(12) . . . . ?
C3_3 C2_3 C7_3 C8_3 179.1(13) . . . . ?
N1_3 C2_3 C7_3 C8_3 0.6(10) . . . . ?
C6_3 C7_3 C8_3 C9_3 0(2) . . . . ?
C2_3 C7_3 C8_3 C9_3 -179.3(15) . . . . ?
C6_3 C7_3 C8_3 C13_3 179.4(14) . . . . ?
C2_3 C7_3 C8_3 C13_3 0.3(10) . . . . ?
C13_3 C8_3 C9_3 C10_3 0.8(15) . . . . ?
C7_3 C8_3 C9_3 C10_3 -179.7(15) . . . . ?
C8_3 C9_3 C10_3 C11_3 -0.5(16) . . . . ?
C8_3 C9_3 C10_3 C38_3 -179.9(15) . . . . ?
C9_3 C10_3 C11_3 C12_3 0.2(17) . . . . ?
C38_3 C10_3 C11_3 C12_3 179.6(17) . . . . ?
C10_3 C11_3 C12_3 C13_3 -0.2(18) . . . . ?
C2_3 N1_3 C13_3 C12_3 -179.2(15) . . . . ?
C14_3 N1_3 C13_3 C12_3 5(2) . . . . ?
C2_3 N1_3 C13_3 C8_3 1.4(11) . . . . ?
C14_3 N1_3 C13_3 C8_3 -174.1(14) . . . . ?
C11_3 C12_3 C13_3 N1_3 -178.8(16) . . . . ?
C11_3 C12_3 C13_3 C8_3 0.5(17) . . . . ?
C9_3 C8_3 C13_3 N1_3 178.7(13) . . . . ?
C7_3 C8_3 C13_3 N1_3 -1.0(10) . . . . ?
C9_3 C8_3 C13_3 C12_3 -0.8(14) . . . . ?
C7_3 C8_3 C13_3 C12_3 179.6(13) . . . . ?
C13_3 N1_3 C14_3 C15_3 -65.8(18) . . . . ?
C2_3 N1_3 C14_3 C15_3 119.3(15) . . . . ?
C13_3 N1_3 C14_3 C27_3 116.8(15) . . . . ?
C2_3 N1_3 C14_3 C27_3 -58.0(17) . . . . ?
C27_3 C14_3 C15_3 C16_3 2.6(17) . . . . ?
N1_3 C14_3 C15_3 C16_3 -174.8(14) . . . . ?
C14_3 C15_3 C16_3 C17_3 179.3(15) . . . . ?
C14_3 C15_3 C16_3 C29_3 0.9(16) . . . . ?
C29_3 C16_3 C17_3 C18_3 3.0(17) . . . . ?
C15_3 C16_3 C17_3 C18_3 -175.3(16) . . . . ?
C16_3 C17_3 C18_3 C19_3 0(2) . . . . ?
C17_3 C18_3 C19_3 C28_3 -2.9(17) . . . . ?
C17_3 C18_3 C19_3 C20_3 175.0(16) . . . . ?
C28_3 C19_3 C20_3 C21_3 1.0(18) . . . . ?
C18_3 C19_3 C20_3 C21_3 -177.0(17) . . . . ?
C19_3 C20_3 C21_3 C22_3 -4(2) . . . . ?
C20_3 C21_3 C22_3 C23_3 4(2) . . . . ?
C21_3 C22_3 C23_3 C28_3 0.2(18) . . . . ?
C21_3 C22_3 C23_3 C24_3 178.4(17) . . . . ?
C28_3 C23_3 C24_3 C25_3 2.3(17) . . . . ?
C22_3 C23_3 C24_3 C25_3 -175.8(15) . . . . ?
C23_3 C24_3 C25_3 C26_3 1.6(19) . . . . ?
C24_3 C25_3 C26_3 C27_3 174.9(15) . . . . ?
C24_3 C25_3 C26_3 C29_3 -4.2(16) . . . . ?
C15_3 C14_3 C27_3 C26_3 -3.6(17) . . . . ?
N1_3 C14_3 C27_3 C26_3 173.8(14) . . . . ?
C29_3 C26_3 C27_3 C14_3 1.0(16) . . . . ?
C25_3 C26_3 C27_3 C14_3 -178.1(14) . . . . ?
C24_3 C23_3 C28_3 C19_3 178.4(13) . . . . ?
C22_3 C23_3 C28_3 C19_3 -3.3(14) . . . . ?
C24_3 C23_3 C28_3 C29_3 -3.6(14) . . . . ?
C22_3 C23_3 C28_3 C29_3 174.6(13) . . . . ?
C18_3 C19_3 C28_3 C23_3 -179.2(14) . . . . ?
C20_3 C19_3 C28_3 C23_3 2.8(14) . . . . ?
C18_3 C19_3 C28_3 C29_3 2.8(14) . . . . ?
C20_3 C19_3 C28_3 C29_3 -175.2(13) . . . . ?
C17_3 C16_3 C29_3 C26_3 178.1(13) . . . . ?
C15_3 C16_3 C29_3 C26_3 -3.5(13) . . . . ?
C17_3 C16_3 C29_3 C28_3 -3.0(14) . . . . ?
C15_3 C16_3 C29_3 C28_3 175.4(12) . . . . ?
C27_3 C26_3 C29_3 C16_3 2.6(13) . . . . ?
C25_3 C26_3 C29_3 C16_3 -178.3(13) . . . . ?
C27_3 C26_3 C29_3 C28_3 -176.3(12) . . . . ?
C25_3 C26_3 C29_3 C28_3 2.8(13) . . . . ?
C23_3 C28_3 C29_3 C16_3 -177.8(12) . . . . ?
C19_3 C28_3 C29_3 C16_3 0.1(13) . . . . ?
C23_3 C28_3 C29_3 C26_3 1.1(13) . . . . ?
C19_3 C28_3 C29_3 C26_3 179.0(12) . . . . ?
C37_3 C32_3 C33_3 C34_3 -2.2(16) . . . . ?
C31_3 C32_3 C33_3 C34_3 176.6(15) . . . . ?
C32_3 C33_3 C34_3 C35_3 0.8(18) . . . . ?
C33_3 C34_3 C35_3 N36_3 0(2) . . . . ?
C34_3 C35_3 N36_3 C37_3 -0.2(19) . . . . ?
C34_3 C35_3 N36_3 Pd1_1 -178.4(13) . . . . ?
C35_3 N36_3 C37_3 C32_3 -1.5(18) . . . . ?
Pd1_1 N36_3 C37_3 C32_3 176.9(11) . . . . ?
C33_3 C32_3 C37_3 N36_3 2.7(17) . . . . ?
C31_3 C32_3 C37_3 N36_3 -176.1(15) . . . . ?
C45_3 C40_3 C41_3 C42_3 -2.5(17) . . . . ?
C39_3 C40_3 C41_3 C42_3 173.5(18) . . . . ?
C40_3 C41_3 C42_3 C43_3 1.6(19) . . . . ?
C41_3 C42_3 C43_3 N44_3 1(2) . . . . ?
C42_3 C43_3 N44_3 C45_3 -3(2) . . . . ?
C42_3 C43_3 N44_3 Pd2_1 -168.8(15) . . . . ?
C43_3 N44_3 C45_3 C40_3 2(2) . . . . ?
Pd2_1 N44_3 C45_3 C40_3 168.3(13) . . . . ?
C41_3 C40_3 C45_3 N44_3 0.6(18) . . . . ?
C39_3 C40_3 C45_3 N44_3 -175.2(18) . . . . ?
C13_4 N1_4 C2_4 C3_4 179.7(14) . . . . ?
C14_4 N1_4 C2_4 C3_4 -3(2) . . . . ?
C13_4 N1_4 C2_4 C7_4 1.1(11) . . . . ?
C14_4 N1_4 C2_4 C7_4 178.1(13) . . . . ?
N1_4 C2_4 C3_4 C4_4 -177.5(15) . . . . ?
C7_4 C2_4 C3_4 C4_4 0.9(16) . . . . ?
C2_4 C3_4 C4_4 C5_4 -0.4(18) . . . . ?
C3_4 C4_4 C5_4 C6_4 0.4(17) . . . . ?
C3_4 C4_4 C5_4 C30_4 179.7(17) . . . . ?
C4_4 C5_4 C6_4 C7_4 -0.9(16) . . . . ?
C30_4 C5_4 C6_4 C7_4 179.8(15) . . . . ?
C5_4 C6_4 C7_4 C2_4 1.3(16) . . . . ?
C5_4 C6_4 C7_4 C8_4 179.2(14) . . . . ?
C3_4 C2_4 C7_4 C6_4 -1.4(14) . . . . ?
N1_4 C2_4 C7_4 C6_4 177.3(13) . . . . ?
C3_4 C2_4 C7_4 C8_4 -179.7(13) . . . . ?
N1_4 C2_4 C7_4 C8_4 -1.0(10) . . . . ?
C6_4 C7_4 C8_4 C9_4 1(2) . . . . ?
C2_4 C7_4 C8_4 C9_4 178.8(14) . . . . ?
C6_4 C7_4 C8_4 C13_4 -177.5(14) . . . . ?
C2_4 C7_4 C8_4 C13_4 0.6(10) . . . . ?
C13_4 C8_4 C9_4 C10_4 -0.6(15) . . . . ?
C7_4 C8_4 C9_4 C10_4 -178.7(14) . . . . ?
C8_4 C9_4 C10_4 C11_4 -1.7(16) . . . . ?
C8_4 C9_4 C10_4 C38_4 177.7(14) . . . . ?
C9_4 C10_4 C11_4 C12_4 2.6(16) . . . . ?
C38_4 C10_4 C11_4 C12_4 -176.8(15) . . . . ?
C10_4 C11_4 C12_4 C13_4 -1.0(17) . . . . ?
C11_4 C12_4 C13_4 N1_4 179.4(14) . . . . ?
C11_4 C12_4 C13_4 C8_4 -1.4(16) . . . . ?
C2_4 N1_4 C13_4 C12_4 178.5(13) . . . . ?
C14_4 N1_4 C13_4 C12_4 1.4(19) . . . . ?
C2_4 N1_4 C13_4 C8_4 -0.7(10) . . . . ?
C14_4 N1_4 C13_4 C8_4 -177.9(12) . . . . ?
C9_4 C8_4 C13_4 C12_4 2.3(14) . . . . ?
C7_4 C8_4 C13_4 C12_4 -179.2(13) . . . . ?
C9_4 C8_4 C13_4 N1_4 -178.4(12) . . . . ?
C7_4 C8_4 C13_4 N1_4 0.1(10) . . . . ?
C13_4 N1_4 C14_4 C15_4 -53.5(17) . . . . ?
C2_4 N1_4 C14_4 C15_4 129.9(14) . . . . ?
C13_4 N1_4 C14_4 C27_4 127.6(13) . . . . ?
C2_4 N1_4 C14_4 C27_4 -49.0(17) . . . . ?
C27_4 C14_4 C15_4 C16_4 -0.5(16) . . . . ?
N1_4 C14_4 C15_4 C16_4 -179.4(14) . . . . ?
C14_4 C15_4 C16_4 C29_4 -0.3(16) . . . . ?
C14_4 C15_4 C16_4 C17_4 -179.9(14) . . . . ?
C15_4 C16_4 C17_4 C18_4 177.8(15) . . . . ?
C29_4 C16_4 C17_4 C18_4 -1.8(17) . . . . ?
C16_4 C17_4 C18_4 C19_4 0.3(18) . . . . ?
C17_4 C18_4 C19_4 C20_4 -178.6(15) . . . . ?
C17_4 C18_4 C19_4 C28_4 0.7(16) . . . . ?
C18_4 C19_4 C20_4 C21_4 178.7(16) . . . . ?
C28_4 C19_4 C20_4 C21_4 -0.6(17) . . . . ?
C19_4 C20_4 C21_4 C22_4 1(2) . . . . ?
C20_4 C21_4 C22_4 C23_4 -1(2) . . . . ?
C21_4 C22_4 C23_4 C24_4 179.6(16) . . . . ?
C21_4 C22_4 C23_4 C28_4 -0.8(17) . . . . ?
C28_4 C23_4 C24_4 C25_4 -1.6(17) . . . . ?
C22_4 C23_4 C24_4 C25_4 178.1(16) . . . . ?
C23_4 C24_4 C25_4 C26_4 0.5(19) . . . . ?
C24_4 C25_4 C26_4 C27_4 -177.1(15) . . . . ?
C24_4 C25_4 C26_4 C29_4 0.8(16) . . . . ?
C15_4 C14_4 C27_4 C26_4 0.1(16) . . . . ?
N1_4 C14_4 C27_4 C26_4 179.0(14) . . . . ?
C25_4 C26_4 C27_4 C14_4 179.1(14) . . . . ?
C29_4 C26_4 C27_4 C14_4 1.1(16) . . . . ?
C24_4 C23_4 C28_4 C19_4 -178.7(13) . . . . ?
C22_4 C23_4 C28_4 C19_4 1.6(14) . . . . ?
C24_4 C23_4 C28_4 C29_4 1.4(14) . . . . ?
C22_4 C23_4 C28_4 C29_4 -178.3(13) . . . . ?
C18_4 C19_4 C28_4 C23_4 179.7(13) . . . . ?
C20_4 C19_4 C28_4 C23_4 -1.0(14) . . . . ?
C18_4 C19_4 C28_4 C29_4 -0.4(14) . . . . ?
C20_4 C19_4 C28_4 C29_4 179.0(13) . . . . ?
C15_4 C16_4 C29_4 C26_4 1.6(14) . . . . ?
C17_4 C16_4 C29_4 C26_4 -178.9(13) . . . . ?
C15_4 C16_4 C29_4 C28_4 -177.5(12) . . . . ?
C17_4 C16_4 C29_4 C28_4 2.1(13) . . . . ?
C27_4 C26_4 C29_4 C16_4 -2.0(14) . . . . ?
C25_4 C26_4 C29_4 C16_4 180.0(13) . . . . ?
C27_4 C26_4 C29_4 C28_4 177.0(13) . . . . ?
C25_4 C26_4 C29_4 C28_4 -1.0(14) . . . . ?
C23_4 C28_4 C29_4 C16_4 178.9(11) . . . . ?
C19_4 C28_4 C29_4 C16_4 -1.0(13) . . . . ?
C23_4 C28_4 C29_4 C26_4 -0.1(13) . . . . ?
C19_4 C28_4 C29_4 C26_4 179.9(12) . . . . ?
C30_4 C31_4 C32_4 C37_4 13(13) . . . . ?
C30_4 C31_4 C32_4 C33_4 -163(12) . . . . ?
C37_4 C32_4 C33_4 C34_4 -3.9(18) . . . . ?
C31_4 C32_4 C33_4 C34_4 172(2) . . . . ?
C32_4 C33_4 C34_4 C35_4 1(2) . . . . ?
C33_4 C34_4 C35_4 N36_4 2(2) . . . . ?
C34_4 C35_4 N36_4 C37_4 -3(2) . . . . ?
C34_4 C35_4 N36_4 Pd1_1 157.7(17) . . . . ?
C35_4 N36_4 C37_4 C32_4 0(2) . . . . ?
Pd1_1 N36_4 C37_4 C32_4 -159.9(15) . . . . ?
C33_4 C32_4 C37_4 N36_4 3.5(19) . . . . ?
C31_4 C32_4 C37_4 N36_4 -172(2) . . . . ?
C45_4 C40_4 C41_4 C42_4 -2.6(16) . . . . ?
C39_4 C40_4 C41_4 C42_4 171.7(15) . . . . ?
C40_4 C41_4 C42_4 C43_4 1.7(18) . . . . ?
C41_4 C42_4 C43_4 N44_4 0.1(19) . . . . ?
C42_4 C43_4 N44_4 C45_4 -0.9(19) . . . . ?
C42_4 C43_4 N44_4 Pd2_1 177.4(12) . . . . ?
C43_4 N44_4 C45_4 C40_4 -0.1(18) . . . . ?
Pd2_1 N44_4 C45_4 C40_4 -178.5(10) . . . . ?
C41_4 C40_4 C45_4 N44_4 1.8(17) . . . . ?
C39_4 C40_4 C45_4 N44_4 -172.5(15) . . . . ?
C13_5 N1_5 C2_5 C3_5 -176.8(15) . . . . ?
C14_5 N1_5 C2_5 C3_5 2(2) . . . . ?
C13_5 N1_5 C2_5 C7_5 -0.2(11) . . . . ?
C14_5 N1_5 C2_5 C7_5 178.4(13) . . . . ?
N1_5 C2_5 C3_5 C4_5 174.7(16) . . . . ?
C7_5 C2_5 C3_5 C4_5 -1.4(17) . . . . ?
C2_5 C3_5 C4_5 C5_5 1.8(19) . . . . ?
C3_5 C4_5 C5_5 C6_5 -0.1(18) . . . . ?
C3_5 C4_5 C5_5 C30_5 -178.8(18) . . . . ?
C4_5 C5_5 C6_5 C7_5 -1.9(17) . . . . ?
C30_5 C5_5 C6_5 C7_5 176.7(16) . . . . ?
C5_5 C6_5 C7_5 C2_5 2.3(16) . . . . ?
C5_5 C6_5 C7_5 C8_5 -174.3(15) . . . . ?
C3_5 C2_5 C7_5 C6_5 -0.6(15) . . . . ?
N1_5 C2_5 C7_5 C6_5 -177.5(14) . . . . ?
C3_5 C2_5 C7_5 C8_5 176.7(14) . . . . ?
N1_5 C2_5 C7_5 C8_5 -0.1(11) . . . . ?
C6_5 C7_5 C8_5 C9_5 -2(2) . . . . ?
C2_5 C7_5 C8_5 C9_5 -179.3(14) . . . . ?
C6_5 C7_5 C8_5 C13_5 177.2(15) . . . . ?
C2_5 C7_5 C8_5 C13_5 0.4(10) . . . . ?
C13_5 C8_5 C9_5 C10_5 0.5(15) . . . . ?
C7_5 C8_5 C9_5 C10_5 -179.9(14) . . . . ?
C8_5 C9_5 C10_5 C11_5 0.8(16) . . . . ?
C8_5 C9_5 C10_5 C38_5 -174.4(13) . . . . ?
C9_5 C10_5 C11_5 C12_5 -0.9(17) . . . . ?
C38_5 C10_5 C11_5 C12_5 174.3(15) . . . . ?
C10_5 C11_5 C12_5 C13_5 -0.3(18) . . . . ?
C11_5 C12_5 C13_5 N1_5 -179.5(14) . . . . ?
C11_5 C12_5 C13_5 C8_5 1.7(16) . . . . ?
C2_5 N1_5 C13_5 C12_5 -178.5(14) . . . . ?
C14_5 N1_5 C13_5 C12_5 3(2) . . . . ?
C2_5 N1_5 C13_5 C8_5 0.5(11) . . . . ?
C14_5 N1_5 C13_5 C8_5 -178.2(13) . . . . ?
C9_5 C8_5 C13_5 C12_5 -1.7(14) . . . . ?
C7_5 C8_5 C13_5 C12_5 178.6(13) . . . . ?
C9_5 C8_5 C13_5 N1_5 179.2(12) . . . . ?
C7_5 C8_5 C13_5 N1_5 -0.5(10) . . . . ?
C13_5 N1_5 C14_5 C15_5 -55.8(18) . . . . ?
C2_5 N1_5 C14_5 C15_5 125.8(15) . . . . ?
C13_5 N1_5 C14_5 C27_5 124.0(15) . . . . ?
C2_5 N1_5 C14_5 C27_5 -54.4(17) . . . . ?
C27_5 C14_5 C15_5 C16_5 0.7(17) . . . . ?
N1_5 C14_5 C15_5 C16_5 -179.5(14) . . . . ?
C14_5 C15_5 C16_5 C29_5 -1.2(16) . . . . ?
C14_5 C15_5 C16_5 C17_5 -178.5(14) . . . . ?
C15_5 C16_5 C17_5 C18_5 176.4(15) . . . . ?
C29_5 C16_5 C17_5 C18_5 -0.8(17) . . . . ?
C16_5 C17_5 C18_5 C19_5 0.1(19) . . . . ?
C17_5 C18_5 C19_5 C28_5 0.9(17) . . . . ?
C17_5 C18_5 C19_5 C20_5 -177.6(16) . . . . ?
C28_5 C19_5 C20_5 C21_5 -0.2(18) . . . . ?
C18_5 C19_5 C20_5 C21_5 178.3(17) . . . . ?
C19_5 C20_5 C21_5 C22_5 0(2) . . . . ?
C20_5 C21_5 C22_5 C23_5 1(2) . . . . ?
C21_5 C22_5 C23_5 C28_5 -0.8(18) . . . . ?
C21_5 C22_5 C23_5 C24_5 -178.6(17) . . . . ?
C28_5 C23_5 C24_5 C25_5 -1.8(17) . . . . ?
C22_5 C23_5 C24_5 C25_5 175.9(17) . . . . ?
C23_5 C24_5 C25_5 C26_5 1(2) . . . . ?
C24_5 C25_5 C26_5 C27_5 -178.5(16) . . . . ?
C24_5 C25_5 C26_5 C29_5 0.3(17) . . . . ?
C15_5 C14_5 C27_5 C26_5 0.3(17) . . . . ?
N1_5 C14_5 C27_5 C26_5 -179.5(14) . . . . ?
C29_5 C26_5 C27_5 C14_5 -0.8(16) . . . . ?
C25_5 C26_5 C27_5 C14_5 178.0(15) . . . . ?
C18_5 C19_5 C28_5 C23_5 -178.7(13) . . . . ?
C20_5 C19_5 C28_5 C23_5 -0.1(14) . . . . ?
C18_5 C19_5 C28_5 C29_5 -1.1(14) . . . . ?
C20_5 C19_5 C28_5 C29_5 177.4(13) . . . . ?
C22_5 C23_5 C28_5 C19_5 0.6(14) . . . . ?
C24_5 C23_5 C28_5 C19_5 178.5(14) . . . . ?
C22_5 C23_5 C28_5 C29_5 -176.9(14) . . . . ?
C24_5 C23_5 C28_5 C29_5 1.0(14) . . . . ?
C27_5 C26_5 C29_5 C16_5 0.3(14) . . . . ?
C25_5 C26_5 C29_5 C16_5 -178.6(13) . . . . ?
C27_5 C26_5 C29_5 C28_5 177.8(13) . . . . ?
C25_5 C26_5 C29_5 C28_5 -1.1(14) . . . . ?
C15_5 C16_5 C29_5 C26_5 0.8(14) . . . . ?
C17_5 C16_5 C29_5 C26_5 178.0(13) . . . . ?
C15_5 C16_5 C29_5 C28_5 -176.7(13) . . . . ?
C17_5 C16_5 C29_5 C28_5 0.5(14) . . . . ?
C19_5 C28_5 C29_5 C26_5 -177.1(12) . . . . ?
C23_5 C28_5 C29_5 C26_5 0.4(13) . . . . ?
C19_5 C28_5 C29_5 C16_5 0.4(13) . . . . ?
C23_5 C28_5 C29_5 C16_5 178.0(12) . . . . ?
C4_5 C5_5 C30_5 C31_5 0(9) . . . . ?
C6_5 C5_5 C30_5 C31_5 -179(100) . . . . ?
C37_5 C32_5 C33_5 C34_5 -1.0(18) . . . . ?
C31_5 C32_5 C33_5 C34_5 178(2) . . . . ?
C32_5 C33_5 C34_5 C35_5 1(2) . . . . ?
C33_5 C34_5 C35_5 N36_5 -1(2) . . . . ?
C34_5 C35_5 N36_5 C37_5 -1(2) . . . . ?
C34_5 C35_5 N36_5 Pd1_1 178.8(18) . . . . ?
C35_5 N36_5 C37_5 C32_5 1(2) . . . . ?
Pd1_1 N36_5 C37_5 C32_5 -178.3(15) . . . . ?
C33_5 C32_5 C37_5 N36_5 0(2) . . . . ?
C31_5 C32_5 C37_5 N36_5 -179(2) . . . . ?
C45_5 C40_5 C41_5 C42_5 -1.1(16) . . . . ?
C39_5 C40_5 C41_5 C42_5 178.4(15) . . . . ?
C40_5 C41_5 C42_5 C43_5 1.8(17) . . . . ?
C41_5 C42_5 C43_5 N44_5 -1.5(19) . . . . ?
C42_5 C43_5 N44_5 C45_5 0.4(18) . . . . ?
C42_5 C43_5 N44_5 Pd2_1 179.0(12) . . . . ?
C43_5 N44_5 C45_5 C40_5 0.4(18) . . . . ?
Pd2_1 N44_5 C45_5 C40_5 -178.2(10) . . . . ?
C41_5 C40_5 C45_5 N44_5 -0.1(17) . . . . ?
C39_5 C40_5 C45_5 N44_5 -179.5(15) . . . . ?
C13_7 N1_7 C2_7 C3_7 -179.2(14) . . . . ?
C14_7 N1_7 C2_7 C3_7 -1.2(19) . . . . ?
C13_7 N1_7 C2_7 C7_7 -0.3(10) . . . . ?
C14_7 N1_7 C2_7 C7_7 177.8(12) . . . . ?
N1_7 C2_7 C3_7 C4_7 179.0(14) . . . . ?
C7_7 C2_7 C3_7 C4_7 0.2(16) . . . . ?
C2_7 C3_7 C4_7 C5_7 0.1(17) . . . . ?
C3_7 C4_7 C5_7 C6_7 -0.5(16) . . . . ?
C3_7 C4_7 C5_7 C30_7 178.3(15) . . . . ?
C4_7 C5_7 C6_7 C7_7 0.5(15) . . . . ?
C30_7 C5_7 C6_7 C7_7 -178.2(13) . . . . ?
C5_7 C6_7 C7_7 C2_7 -0.2(15) . . . . ?
C5_7 C6_7 C7_7 C8_7 -179.6(14) . . . . ?
C3_7 C2_7 C7_7 C6_7 -0.1(14) . . . . ?
N1_7 C2_7 C7_7 C6_7 -179.2(12) . . . . ?
C3_7 C2_7 C7_7 C8_7 179.4(12) . . . . ?
N1_7 C2_7 C7_7 C8_7 0.4(10) . . . . ?
C6_7 C7_7 C8_7 C9_7 -2(2) . . . . ?
C2_7 C7_7 C8_7 C9_7 178.7(14) . . . . ?
C6_7 C7_7 C8_7 C13_7 179.2(14) . . . . ?
C2_7 C7_7 C8_7 C13_7 -0.3(10) . . . . ?
C13_7 C8_7 C9_7 C10_7 0.0(15) . . . . ?
C7_7 C8_7 C9_7 C10_7 -178.9(14) . . . . ?
C8_7 C9_7 C10_7 C11_7 0.8(16) . . . . ?
C8_7 C9_7 C10_7 C38_7 -177.7(14) . . . . ?
C9_7 C10_7 C11_7 C12_7 -1.2(17) . . . . ?
C38_7 C10_7 C11_7 C12_7 177.3(16) . . . . ?
C10_7 C11_7 C12_7 C13_7 0.7(18) . . . . ?
C11_7 C12_7 C13_7 N1_7 178.4(14) . . . . ?
C11_7 C12_7 C13_7 C8_7 0.1(16) . . . . ?
C2_7 N1_7 C13_7 C12_7 -178.3(14) . . . . ?
C14_7 N1_7 C13_7 C12_7 3.6(19) . . . . ?
C2_7 N1_7 C13_7 C8_7 0.2(11) . . . . ?
C14_7 N1_7 C13_7 C8_7 -177.9(12) . . . . ?
C9_7 C8_7 C13_7 C12_7 -0.4(14) . . . . ?
C7_7 C8_7 C13_7 C12_7 178.7(13) . . . . ?
C9_7 C8_7 C13_7 N1_7 -179.1(12) . . . . ?
C7_7 C8_7 C13_7 N1_7 0.1(10) . . . . ?
C2_7 N1_7 C14_7 C27_7 55.4(17) . . . . ?
C13_7 N1_7 C14_7 C27_7 -126.8(14) . . . . ?
C2_7 N1_7 C14_7 C15_7 -125.0(13) . . . . ?
C13_7 N1_7 C14_7 C15_7 52.8(16) . . . . ?
C27_7 C14_7 C15_7 C16_7 0.1(16) . . . . ?
N1_7 C14_7 C15_7 C16_7 -179.5(13) . . . . ?
C14_7 C15_7 C16_7 C29_7 -0.4(15) . . . . ?
C14_7 C15_7 C16_7 C17_7 -177.7(14) . . . . ?
C15_7 C16_7 C17_7 C18_7 176.0(14) . . . . ?
C29_7 C16_7 C17_7 C18_7 -1.4(16) . . . . ?
C16_7 C17_7 C18_7 C19_7 1.1(18) . . . . ?
C17_7 C18_7 C19_7 C28_7 0.3(16) . . . . ?
C17_7 C18_7 C19_7 C20_7 178.6(15) . . . . ?
C28_7 C19_7 C20_7 C21_7 0.4(16) . . . . ?
C18_7 C19_7 C20_7 C21_7 -177.9(15) . . . . ?
C19_7 C20_7 C21_7 C22_7 -0.7(19) . . . . ?
C20_7 C21_7 C22_7 C23_7 -0.3(19) . . . . ?
C21_7 C22_7 C23_7 C24_7 -177.7(15) . . . . ?
C21_7 C22_7 C23_7 C28_7 1.6(16) . . . . ?
C28_7 C23_7 C24_7 C25_7 -1.2(16) . . . . ?
C22_7 C23_7 C24_7 C25_7 178.1(14) . . . . ?
C23_7 C24_7 C25_7 C26_7 2.7(18) . . . . ?
C24_7 C25_7 C26_7 C27_7 179.3(14) . . . . ?
C24_7 C25_7 C26_7 C29_7 -1.3(16) . . . . ?
C15_7 C14_7 C27_7 C26_7 0.5(16) . . . . ?
N1_7 C14_7 C27_7 C26_7 -179.9(13) . . . . ?
C29_7 C26_7 C27_7 C14_7 -0.8(16) . . . . ?
C25_7 C26_7 C27_7 C14_7 178.6(14) . . . . ?
C20_7 C19_7 C28_7 C23_7 1.0(13) . . . . ?
C18_7 C19_7 C28_7 C23_7 179.4(13) . . . . ?
C20_7 C19_7 C28_7 C29_7 -179.9(12) . . . . ?
C18_7 C19_7 C28_7 C29_7 -1.6(13) . . . . ?
C24_7 C23_7 C28_7 C19_7 177.4(12) . . . . ?
C22_7 C23_7 C28_7 C19_7 -2.0(13) . . . . ?
C24_7 C23_7 C28_7 C29_7 -1.7(13) . . . . ?
C22_7 C23_7 C28_7 C29_7 179.0(12) . . . . ?
C27_7 C26_7 C29_7 C28_7 177.9(12) . . . . ?
C25_7 C26_7 C29_7 C28_7 -1.6(13) . . . . ?
C27_7 C26_7 C29_7 C16_7 0.5(13) . . . . ?
C25_7 C26_7 C29_7 C16_7 -178.9(12) . . . . ?
C19_7 C28_7 C29_7 C26_7 -176.0(11) . . . . ?
C23_7 C28_7 C29_7 C26_7 3.0(12) . . . . ?
C19_7 C28_7 C29_7 C16_7 1.3(12) . . . . ?
C23_7 C28_7 C29_7 C16_7 -179.6(11) . . . . ?
C15_7 C16_7 C29_7 C26_7 0.0(13) . . . . ?
C17_7 C16_7 C29_7 C26_7 177.4(12) . . . . ?
C15_7 C16_7 C29_7 C28_7 -177.3(12) . . . . ?
C17_7 C16_7 C29_7 C28_7 0.1(13) . . . . ?
C37_7 C32_7 C33_7 C34_7 2.2(17) . . . . ?
C31_7 C32_7 C33_7 C34_7 -174.8(17) . . . . ?
C32_7 C33_7 C34_7 C35_7 0.8(19) . . . . ?
C33_7 C34_7 C35_7 N36_7 -3(2) . . . . ?
C34_7 C35_7 N36_7 C37_7 2(2) . . . . ?
C34_7 C35_7 N36_7 Pd3_6 -179.6(14) . . . . ?
C35_7 N36_7 C37_7 C32_7 1(2) . . . . ?
Pd3_6 N36_7 C37_7 C32_7 -177.0(12) . . . . ?
C33_7 C32_7 C37_7 N36_7 -3.4(17) . . . . ?
C31_7 C32_7 C37_7 N36_7 173.5(16) . . . . ?
C38_7 C39_7 C40_7 C41_7 176(9) . . . . ?
C38_7 C39_7 C40_7 C45_7 -2(10) . . . . ?
C45_7 C40_7 C41_7 C42_7 1.7(17) . . . . ?
C39_7 C40_7 C41_7 C42_7 -176.3(17) . . . . ?
C40_7 C41_7 C42_7 C43_7 0.3(18) . . . . ?
C41_7 C42_7 C43_7 N44_7 -2(2) . . . . ?
C42_7 C43_7 N44_7 C45_7 1(2) . . . . ?
C42_7 C43_7 N44_7 Pd4_6 -169.4(14) . . . . ?
C43_7 N44_7 C45_7 C40_7 1.0(19) . . . . ?
Pd4_6 N44_7 C45_7 C40_7 171.7(12) . . . . ?
C41_7 C40_7 C45_7 N44_7 -2.4(18) . . . . ?
C39_7 C40_7 C45_7 N44_7 175.6(16) . . . . ?
C13_8 N1_8 C2_8 C3_8 -175.3(16) . . . . ?
C14_8 N1_8 C2_8 C3_8 6(2) . . . . ?
C13_8 N1_8 C2_8 C7_8 -0.2(11) . . . . ?
C14_8 N1_8 C2_8 C7_8 -179.0(16) . . . . ?
N1_8 C2_8 C3_8 C4_8 172.4(17) . . . . ?
C7_8 C2_8 C3_8 C4_8 -2.2(17) . . . . ?
C2_8 C3_8 C4_8 C5_8 1.2(19) . . . . ?
C3_8 C4_8 C5_8 C6_8 1.5(17) . . . . ?
C3_8 C4_8 C5_8 C30_8 -174.9(17) . . . . ?
C4_8 C5_8 C6_8 C7_8 -3.0(16) . . . . ?
C30_8 C5_8 C6_8 C7_8 173.4(15) . . . . ?
C5_8 C6_8 C7_8 C2_8 2.0(16) . . . . ?
C5_8 C6_8 C7_8 C8_8 -171.6(15) . . . . ?
C3_8 C2_8 C7_8 C6_8 0.6(15) . . . . ?
N1_8 C2_8 C7_8 C6_8 -175.1(14) . . . . ?
C3_8 C2_8 C7_8 C8_8 175.7(14) . . . . ?
N1_8 C2_8 C7_8 C8_8 0.0(11) . . . . ?
C6_8 C7_8 C8_8 C9_8 -5(2) . . . . ?
C2_8 C7_8 C8_8 C9_8 -179.2(16) . . . . ?
C6_8 C7_8 C8_8 C13_8 174.5(16) . . . . ?
C2_8 C7_8 C8_8 C13_8 0.2(11) . . . . ?
C13_8 C8_8 C9_8 C10_8 0.8(17) . . . . ?
C7_8 C8_8 C9_8 C10_8 -179.8(17) . . . . ?
C8_8 C9_8 C10_8 C11_8 0.1(17) . . . . ?
C8_8 C9_8 C10_8 C38_8 -178.3(18) . . . . ?
C9_8 C10_8 C11_8 C12_8 -0.8(18) . . . . ?
C38_8 C10_8 C11_8 C12_8 177(2) . . . . ?
C10_8 C11_8 C12_8 C13_8 1(2) . . . . ?
C11_8 C12_8 C13_8 N1_8 -180.0(18) . . . . ?
C11_8 C12_8 C13_8 C8_8 0.3(18) . . . . ?
C2_8 N1_8 C13_8 C12_8 -179.4(16) . . . . ?
C14_8 N1_8 C13_8 C12_8 0(2) . . . . ?
C2_8 N1_8 C13_8 C8_8 0.4(12) . . . . ?
C14_8 N1_8 C13_8 C8_8 179.3(15) . . . . ?
C9_8 C8_8 C13_8 C12_8 -1.0(16) . . . . ?
C7_8 C8_8 C13_8 C12_8 179.4(15) . . . . ?
C9_8 C8_8 C13_8 N1_8 179.2(15) . . . . ?
C7_8 C8_8 C13_8 N1_8 -0.4(11) . . . . ?
C13_8 N1_8 C14_8 C27_8 -120.3(16) . . . . ?
C2_8 N1_8 C14_8 C27_8 58(2) . . . . ?
C13_8 N1_8 C14_8 C15_8 55.8(19) . . . . ?
C2_8 N1_8 C14_8 C15_8 -125.5(18) . . . . ?
C27_8 C14_8 C15_8 C16_8 -0.2(17) . . . . ?
N1_8 C14_8 C15_8 C16_8 -176.3(17) . . . . ?
C14_8 C15_8 C16_8 C17_8 -177.9(18) . . . . ?
C14_8 C15_8 C16_8 C29_8 0.1(18) . . . . ?
C15_8 C16_8 C17_8 C18_8 -179.7(18) . . . . ?
C29_8 C16_8 C17_8 C18_8 2.3(18) . . . . ?
C16_8 C17_8 C18_8 C19_8 -2(2) . . . . ?
C17_8 C18_8 C19_8 C20_8 179.4(19) . . . . ?
C17_8 C18_8 C19_8 C28_8 -1.3(18) . . . . ?
C28_8 C19_8 C20_8 C21_8 -4.2(19) . . . . ?
C18_8 C19_8 C20_8 C21_8 175(2) . . . . ?
C19_8 C20_8 C21_8 C22_8 2(2) . . . . ?
C20_8 C21_8 C22_8 C23_8 2(2) . . . . ?
C21_8 C22_8 C23_8 C28_8 -2.0(19) . . . . ?
C21_8 C22_8 C23_8 C24_8 176.0(19) . . . . ?
C28_8 C23_8 C24_8 C25_8 0.1(18) . . . . ?
C22_8 C23_8 C24_8 C25_8 -177.9(18) . . . . ?
C23_8 C24_8 C25_8 C26_8 -2(2) . . . . ?
C24_8 C25_8 C26_8 C29_8 1.5(18) . . . . ?
C24_8 C25_8 C26_8 C27_8 -175.6(17) . . . . ?
C15_8 C14_8 C27_8 C26_8 0.0(18) . . . . ?
N1_8 C14_8 C27_8 C26_8 176.3(17) . . . . ?
C25_8 C26_8 C27_8 C14_8 177.6(17) . . . . ?
C29_8 C26_8 C27_8 C14_8 0.4(18) . . . . ?
C20_8 C19_8 C28_8 C23_8 3.5(15) . . . . ?
C18_8 C19_8 C28_8 C23_8 -175.9(16) . . . . ?
C20_8 C19_8 C28_8 C29_8 -176.7(15) . . . . ?
C18_8 C19_8 C28_8 C29_8 3.9(15) . . . . ?
C22_8 C23_8 C28_8 C19_8 -0.6(16) . . . . ?
C24_8 C23_8 C28_8 C19_8 -178.6(16) . . . . ?
C22_8 C23_8 C28_8 C29_8 179.7(16) . . . . ?
C24_8 C23_8 C28_8 C29_8 1.6(15) . . . . ?
C25_8 C26_8 C29_8 C28_8 0.1(15) . . . . ?
C27_8 C26_8 C29_8 C28_8 177.4(14) . . . . ?
C25_8 C26_8 C29_8 C16_8 -177.8(16) . . . . ?
C27_8 C26_8 C29_8 C16_8 -0.5(15) . . . . ?
C19_8 C28_8 C29_8 C26_8 178.6(14) . . . . ?
C23_8 C28_8 C29_8 C26_8 -1.7(14) . . . . ?
C19_8 C28_8 C29_8 C16_8 -3.5(14) . . . . ?
C23_8 C28_8 C29_8 C16_8 176.2(14) . . . . ?
C15_8 C16_8 C29_8 C26_8 0.3(15) . . . . ?
C17_8 C16_8 C29_8 C26_8 178.3(16) . . . . ?
C15_8 C16_8 C29_8 C28_8 -177.6(15) . . . . ?
C17_8 C16_8 C29_8 C28_8 0.5(15) . . . . ?
C37_8 C32_8 C33_8 C34_8 1.4(16) . . . . ?
C31_8 C32_8 C33_8 C34_8 -177.9(15) . . . . ?
C32_8 C33_8 C34_8 C35_8 -1.5(18) . . . . ?
C33_8 C34_8 C35_8 N36_8 0.2(19) . . . . ?
C34_8 C35_8 N36_8 C37_8 1.2(19) . . . . ?
C34_8 C35_8 N36_8 Pd3_6 -177.4(12) . . . . ?
C35_8 N36_8 C37_8 C32_8 -1(2) . . . . ?
Pd3_6 N36_8 C37_8 C32_8 177.3(11) . . . . ?
C33_8 C32_8 C37_8 N36_8 0.0(17) . . . . ?
C31_8 C32_8 C37_8 N36_8 179.3(16) . . . . ?
C38_8 C39_8 C40_8 C41_8 162(9) . . . . ?
C38_8 C39_8 C40_8 C45_8 -14(10) . . . . ?
C45_8 C40_8 C41_8 C42_8 1.6(17) . . . . ?
C39_8 C40_8 C41_8 C42_8 -174.1(19) . . . . ?
C40_8 C41_8 C42_8 C43_8 -1(2) . . . . ?
C41_8 C42_8 C43_8 N44_8 0(2) . . . . ?
C42_8 C43_8 N44_8 C45_8 0(2) . . . . ?
C42_8 C43_8 N44_8 Pd4_6 -175.5(14) . . . . ?
C43_8 N44_8 C45_8 C40_8 1(2) . . . . ?
Pd4_6 N44_8 C45_8 C40_8 176.7(13) . . . . ?
C41_8 C40_8 C45_8 N44_8 -2.1(19) . . . . ?
C39_8 C40_8 C45_8 N44_8 173.6(19) . . . . ?
C13_9 N1_9 C2_9 C3_9 179.5(16) . . . . ?
C14_9 N1_9 C2_9 C3_9 -4(2) . . . . ?
C13_9 N1_9 C2_9 C7_9 -1.2(12) . . . . ?
C14_9 N1_9 C2_9 C7_9 174.8(16) . . . . ?
N1_9 C2_9 C3_9 C4_9 179.3(17) . . . . ?
C7_9 C2_9 C3_9 C4_9 0.1(18) . . . . ?
C2_9 C3_9 C4_9 C5_9 0(2) . . . . ?
C3_9 C4_9 C5_9 C6_9 -1.2(18) . . . . ?
C3_9 C4_9 C5_9 C30_9 177.7(19) . . . . ?
C4_9 C5_9 C6_9 C7_9 2.2(17) . . . . ?
C30_9 C5_9 C6_9 C7_9 -176.7(17) . . . . ?
C5_9 C6_9 C7_9 C2_9 -2.0(16) . . . . ?
C5_9 C6_9 C7_9 C8_9 179.5(16) . . . . ?
N1_9 C2_9 C7_9 C6_9 -178.5(14) . . . . ?
C3_9 C2_9 C7_9 C6_9 0.9(15) . . . . ?
N1_9 C2_9 C7_9 C8_9 0.4(11) . . . . ?
C3_9 C2_9 C7_9 C8_9 179.8(14) . . . . ?
C6_9 C7_9 C8_9 C9_9 -2(2) . . . . ?
C2_9 C7_9 C8_9 C9_9 179.6(15) . . . . ?
C6_9 C7_9 C8_9 C13_9 179.2(15) . . . . ?
C2_9 C7_9 C8_9 C13_9 0.6(10) . . . . ?
C13_9 C8_9 C9_9 C10_9 0.9(15) . . . . ?
C7_9 C8_9 C9_9 C10_9 -178.0(15) . . . . ?
C8_9 C9_9 C10_9 C11_9 -0.4(16) . . . . ?
C8_9 C9_9 C10_9 C38_9 -178.2(14) . . . . ?
C9_9 C10_9 C11_9 C12_9 0.0(17) . . . . ?
C38_9 C10_9 C11_9 C12_9 177.8(15) . . . . ?
C10_9 C11_9 C12_9 C13_9 -0.1(18) . . . . ?
C11_9 C12_9 C13_9 N1_9 179.9(15) . . . . ?
C11_9 C12_9 C13_9 C8_9 0.6(16) . . . . ?
C2_9 N1_9 C13_9 C12_9 -177.9(15) . . . . ?
C14_9 N1_9 C13_9 C12_9 6(2) . . . . ?
C2_9 N1_9 C13_9 C8_9 1.5(11) . . . . ?
C14_9 N1_9 C13_9 C8_9 -174.7(14) . . . . ?
C9_9 C8_9 C13_9 C12_9 -1.0(14) . . . . ?
C7_9 C8_9 C13_9 C12_9 178.2(14) . . . . ?
C9_9 C8_9 C13_9 N1_9 179.5(13) . . . . ?
C7_9 C8_9 C13_9 N1_9 -1.3(10) . . . . ?
C2_9 N1_9 C14_9 C27_9 64.9(19) . . . . ?
C13_9 N1_9 C14_9 C27_9 -119.6(16) . . . . ?
C2_9 N1_9 C14_9 C15_9 -118.8(17) . . . . ?
C13_9 N1_9 C14_9 C15_9 56.7(19) . . . . ?
C27_9 C14_9 C15_9 C16_9 0.9(18) . . . . ?
N1_9 C14_9 C15_9 C16_9 -175.4(15) . . . . ?
C14_9 C15_9 C16_9 C29_9 0.1(18) . . . . ?
C14_9 C15_9 C16_9 C17_9 177.1(17) . . . . ?
C15_9 C16_9 C17_9 C18_9 -176.6(17) . . . . ?
C29_9 C16_9 C17_9 C18_9 0.3(18) . . . . ?
C16_9 C17_9 C18_9 C19_9 0(2) . . . . ?
C17_9 C18_9 C19_9 C28_9 -0.7(18) . . . . ?
C17_9 C18_9 C19_9 C20_9 179.5(17) . . . . ?
C28_9 C19_9 C20_9 C21_9 -1.5(19) . . . . ?
C18_9 C19_9 C20_9 C21_9 178.3(19) . . . . ?
C19_9 C20_9 C21_9 C22_9 1(2) . . . . ?
C20_9 C21_9 C22_9 C23_9 1(2) . . . . ?
C21_9 C22_9 C23_9 C28_9 -1.7(19) . . . . ?
C21_9 C22_9 C23_9 C24_9 178.0(19) . . . . ?
C28_9 C23_9 C24_9 C25_9 0.4(18) . . . . ?
C22_9 C23_9 C24_9 C25_9 -179.3(17) . . . . ?
C23_9 C24_9 C25_9 C26_9 -1(2) . . . . ?
C24_9 C25_9 C26_9 C29_9 -0.1(18) . . . . ?
C24_9 C25_9 C26_9 C27_9 178.6(17) . . . . ?
C15_9 C14_9 C27_9 C26_9 -0.9(17) . . . . ?
N1_9 C14_9 C27_9 C26_9 175.4(15) . . . . ?
C29_9 C26_9 C27_9 C14_9 -0.1(17) . . . . ?
C25_9 C26_9 C27_9 C14_9 -178.8(17) . . . . ?
C24_9 C23_9 C28_9 C19_9 -178.5(16) . . . . ?
C22_9 C23_9 C28_9 C19_9 1.1(15) . . . . ?
C24_9 C23_9 C28_9 C29_9 1.1(15) . . . . ?
C22_9 C23_9 C28_9 C29_9 -179.2(14) . . . . ?
C20_9 C19_9 C28_9 C23_9 0.4(15) . . . . ?
C18_9 C19_9 C28_9 C23_9 -179.4(16) . . . . ?
C20_9 C19_9 C28_9 C29_9 -179.2(14) . . . . ?
C18_9 C19_9 C28_9 C29_9 1.0(15) . . . . ?
C15_9 C16_9 C29_9 C26_9 -1.1(15) . . . . ?
C17_9 C16_9 C29_9 C26_9 -178.2(15) . . . . ?
C15_9 C16_9 C29_9 C28_9 177.1(14) . . . . ?
C17_9 C16_9 C29_9 C28_9 0.0(15) . . . . ?
C25_9 C26_9 C29_9 C16_9 179.8(15) . . . . ?
C27_9 C26_9 C29_9 C16_9 1.1(15) . . . . ?
C25_9 C26_9 C29_9 C28_9 1.6(15) . . . . ?
C27_9 C26_9 C29_9 C28_9 -177.1(14) . . . . ?
C23_9 C28_9 C29_9 C16_9 179.7(13) . . . . ?
C19_9 C28_9 C29_9 C16_9 -0.7(14) . . . . ?
C23_9 C28_9 C29_9 C26_9 -2.1(14) . . . . ?
C19_9 C28_9 C29_9 C26_9 177.5(13) . . . . ?
C37_9 C32_9 C33_9 C34_9 1.2(18) . . . . ?
C31_9 C32_9 C33_9 C34_9 -176(2) . . . . ?
C32_9 C33_9 C34_9 C35_9 -1(2) . . . . ?
C33_9 C34_9 C35_9 N36_9 1(2) . . . . ?
C34_9 C35_9 N36_9 C37_9 -1(2) . . . . ?
C34_9 C35_9 N36_9 Pd3_6 171.4(16) . . . . ?
C35_9 N36_9 C37_9 C32_9 1(2) . . . . ?
Pd3_6 N36_9 C37_9 C32_9 -171.5(15) . . . . ?
C33_9 C32_9 C37_9 N36_9 -0.9(19) . . . . ?
C31_9 C32_9 C37_9 N36_9 177(2) . . . . ?
C45_9 C40_9 C41_9 C42_9 0.8(16) . . . . ?
C39_9 C40_9 C41_9 C42_9 -177.6(15) . . . . ?
C40_9 C41_9 C42_9 C43_9 0.2(18) . . . . ?
C41_9 C42_9 C43_9 N44_9 0(2) . . . . ?
C42_9 C43_9 N44_9 C45_9 -1(2) . . . . ?
C42_9 C43_9 N44_9 Pd4_6 170.7(13) . . . . ?
C43_9 N44_9 C45_9 C40_9 1.7(19) . . . . ?
Pd4_6 N44_9 C45_9 C40_9 -170.0(12) . . . . ?
C41_9 C40_9 C45_9 N44_9 -1.8(17) . . . . ?
C39_9 C40_9 C45_9 N44_9 176.5(16) . . . . ?
C13_10 N1_10 C2_10 C3_10 179.4(14) . . . . ?
C14_10 N1_10 C2_10 C3_10 8(2) . . . . ?
C13_10 N1_10 C2_10 C7_10 -0.2(11) . . . . ?
C14_10 N1_10 C2_10 C7_10 -171.7(13) . . . . ?
N1_10 C2_10 C3_10 C4_10 179.6(15) . . . . ?
C7_10 C2_10 C3_10 C4_10 -0.9(16) . . . . ?
C2_10 C3_10 C4_10 C5_10 0.0(18) . . . . ?
C3_10 C4_10 C5_10 C6_10 0.7(17) . . . . ?
C3_10 C4_10 C5_10 C30_10 179.1(16) . . . . ?
C4_10 C5_10 C6_10 C7_10 -0.6(16) . . . . ?
C30_10 C5_10 C6_10 C7_10 -179.0(15) . . . . ?
C5_10 C6_10 C7_10 C2_10 -0.2(15) . . . . ?
C5_10 C6_10 C7_10 C8_10 -179.8(15) . . . . ?
C3_10 C2_10 C7_10 C6_10 1.0(14) . . . . ?
N1_10 C2_10 C7_10 C6_10 -179.4(13) . . . . ?
C3_10 C2_10 C7_10 C8_10 -179.3(13) . . . . ?
N1_10 C2_10 C7_10 C8_10 0.3(10) . . . . ?
C6_10 C7_10 C8_10 C9_10 -3(2) . . . . ?
C2_10 C7_10 C8_10 C9_10 177.0(14) . . . . ?
C6_10 C7_10 C8_10 C13_10 179.4(14) . . . . ?
C2_10 C7_10 C8_10 C13_10 -0.3(10) . . . . ?
C13_10 C8_10 C9_10 C10_10 1.1(15) . . . . ?
C7_10 C8_10 C9_10 C10_10 -175.9(15) . . . . ?
C8_10 C9_10 C10_10 C11_10 -2.5(16) . . . . ?
C8_10 C9_10 C10_10 C38_10 174.6(15) . . . . ?
C9_10 C10_10 C11_10 C12_10 2.2(17) . . . . ?
C38_10 C10_10 C11_10 C12_10 -175.0(16) . . . . ?
C10_10 C11_10 C12_10 C13_10 -0.4(18) . . . . ?
C2_10 N1_10 C13_10 C12_10 -178.0(14) . . . . ?
C14_10 N1_10 C13_10 C12_10 -6.2(19) . . . . ?
C2_10 N1_10 C13_10 C8_10 0.1(11) . . . . ?
C14_10 N1_10 C13_10 C8_10 171.9(13) . . . . ?
C11_10 C12_10 C13_10 N1_10 176.9(15) . . . . ?
C11_10 C12_10 C13_10 C8_10 -1.0(16) . . . . ?
C9_10 C8_10 C13_10 N1_10 -177.6(13) . . . . ?
C7_10 C8_10 C13_10 N1_10 0.1(10) . . . . ?
C9_10 C8_10 C13_10 C12_10 0.6(14) . . . . ?
C7_10 C8_10 C13_10 C12_10 178.4(13) . . . . ?
C2_10 N1_10 C14_10 C15_10 -132.2(14) . . . . ?
C13_10 N1_10 C14_10 C15_10 57.5(17) . . . . ?
C2_10 N1_10 C14_10 C27_10 53.1(17) . . . . ?
C13_10 N1_10 C14_10 C27_10 -117.2(14) . . . . ?
C27_10 C14_10 C15_10 C16_10 2.6(16) . . . . ?
N1_10 C14_10 C15_10 C16_10 -171.8(13) . . . . ?
C14_10 C15_10 C16_10 C29_10 -1.0(15) . . . . ?
C14_10 C15_10 C16_10 C17_10 176.1(13) . . . . ?
C29_10 C16_10 C17_10 C18_10 0.1(16) . . . . ?
C15_10 C16_10 C17_10 C18_10 -177.0(14) . . . . ?
C16_10 C17_10 C18_10 C19_10 0.4(18) . . . . ?
C17_10 C18_10 C19_10 C20_10 179.0(14) . . . . ?
C17_10 C18_10 C19_10 C28_10 -1.0(16) . . . . ?
C28_10 C19_10 C20_10 C21_10 0.4(16) . . . . ?
C18_10 C19_10 C20_10 C21_10 -179.6(15) . . . . ?
C19_10 C20_10 C21_10 C22_10 -1.8(19) . . . . ?
C20_10 C21_10 C22_10 C23_10 1.8(19) . . . . ?
C21_10 C22_10 C23_10 C24_10 -179.7(14) . . . . ?
C21_10 C22_10 C23_10 C28_10 -0.4(16) . . . . ?
C22_10 C23_10 C24_10 C25_10 -177.4(13) . . . . ?
C28_10 C23_10 C24_10 C25_10 3.3(15) . . . . ?
C23_10 C24_10 C25_10 C26_10 -1.4(17) . . . . ?
C24_10 C25_10 C26_10 C29_10 -2.2(16) . . . . ?
C24_10 C25_10 C26_10 C27_10 177.9(13) . . . . ?
C15_10 C14_10 C27_10 C26_10 -1.7(16) . . . . ?
N1_10 C14_10 C27_10 C26_10 172.9(12) . . . . ?
C29_10 C26_10 C27_10 C14_10 -0.7(15) . . . . ?
C25_10 C26_10 C27_10 C14_10 179.2(13) . . . . ?
C20_10 C19_10 C28_10 C29_10 -179.0(12) . . . . ?
C18_10 C19_10 C28_10 C29_10 1.0(13) . . . . ?
C20_10 C19_10 C28_10 C23_10 1.0(13) . . . . ?
C18_10 C19_10 C28_10 C23_10 -179.0(12) . . . . ?
C22_10 C23_10 C28_10 C19_10 -1.0(13) . . . . ?
C24_10 C23_10 C28_10 C19_10 178.4(12) . . . . ?
C22_10 C23_10 C28_10 C29_10 179.0(11) . . . . ?
C24_10 C23_10 C28_10 C29_10 -1.6(13) . . . . ?
C17_10 C16_10 C29_10 C26_10 -178.7(12) . . . . ?
C15_10 C16_10 C29_10 C26_10 -1.4(13) . . . . ?
C17_10 C16_10 C29_10 C28_10 -0.1(13) . . . . ?
C15_10 C16_10 C29_10 C28_10 177.1(11) . . . . ?
C27_10 C26_10 C29_10 C16_10 2.3(13) . . . . ?
C25_10 C26_10 C29_10 C16_10 -177.7(12) . . . . ?
C27_10 C26_10 C29_10 C28_10 -176.3(11) . . . . ?
C25_10 C26_10 C29_10 C28_10 3.8(13) . . . . ?
C19_10 C28_10 C29_10 C16_10 -0.5(12) . . . . ?
C23_10 C28_10 C29_10 C16_10 179.5(10) . . . . ?
C19_10 C28_10 C29_10 C26_10 178.1(10) . . . . ?
C23_10 C28_10 C29_10 C26_10 -1.9(12) . . . . ?
C37_10 C32_10 C33_10 C34_10 0.8(17) . . . . ?
C31_10 C32_10 C33_10 C34_10 -178.9(16) . . . . ?
C32_10 C33_10 C34_10 C35_10 -1.0(18) . . . . ?
C33_10 C34_10 C35_10 N36_10 1(2) . . . . ?
C34_10 C35_10 N36_10 C37_10 0(2) . . . . ?
C34_10 C35_10 N36_10 Pd3_6 170.4(14) . . . . ?
C35_10 N36_10 C37_10 C32_10 0(2) . . . . ?
Pd3_6 N36_10 C37_10 C32_10 -171.1(12) . . . . ?
C33_10 C32_10 C37_10 N36_10 -0.3(18) . . . . ?
C31_10 C32_10 C37_10 N36_10 179.4(17) . . . . ?
C9_10 C10_10 C38_10 C39_10 -174(10) . . . . ?
C11_10 C10_10 C38_10 C39_10 4(11) . . . . ?
C10_10 C38_10 C39_10 C40_10 -132(11) . . . . ?
C38_10 C39_10 C40_10 C41_10 167(10) . . . . ?
C38_10 C39_10 C40_10 C45_10 -11(10) . . . . ?
C45_10 C40_10 C41_10 C42_10 1.0(17) . . . . ?
C39_10 C40_10 C41_10 C42_10 -177.1(16) . . . . ?
C40_10 C41_10 C42_10 C43_10 -0.7(18) . . . . ?
C41_10 C42_10 C43_10 N44_10 0(2) . . . . ?
C42_10 C43_10 N44_10 C45_10 0(2) . . . . ?
C42_10 C43_10 N44_10 Pd4_6 166.6(13) . . . . ?
C43_10 N44_10 C45_10 C40_10 0.4(19) . . . . ?
Pd4_6 N44_10 C45_10 C40_10 -166.3(12) . . . . ?
C41_10 C40_10 C45_10 N44_10 -0.9(18) . . . . ?
C39_10 C40_10 C45_10 N44_10 177.3(17) . . . . ?
F5_11 B1_11 F4_11 Pd2_1 -31(6) . . . . ?
F2_11 B1_11 F4_11 Pd2_1 -154(3) . . . . ?
F3_11 B1_11 F4_11 Pd2_1 93(5) . . . . ?
N44_5 Pd2_1 F4_11 B1_11 40(4) . . . . ?
N44_2 Pd2_1 F4_11 B1_11 -52(4) . . . . ?
N44_3 Pd2_1 F4_11 B1_11 -141(4) . . . . ?
N44_4 Pd2_1 F4_11 B1_11 129(4) . . . . ?

_shelx_res_file                  
;

    cd248d_sq.res created by SHELXL-2014/7


TITL sol_a.res in P2(1)/c
REM Old TITL sol in P2/c
REM SHELXT solution in P2(1)/c: R1 0.640, Rweak 0.114, Alpha 0.168
REM <I/s>   0.918 for  509 systematic absences,  Orientation as input
REM Formula found by SHELXT:  C321 N135 O36 Pd4
CELL  0.88561  25.582  37.130  38.882   90.000  105.151   90.000
ZERR  8.000   0.025   0.034   0.035    0.000    0.012    0.000
LATT  1
SYMM -X, 1/2+Y, 1/2-Z
SFAC C H N Pd F B
DISP $C  0.00604  0.00279 18.56487!SOURCE KISSEL
DISP $H -0.00002  0.00000  0.66446!SOURCE KISSEL
DISP $N  0.01115  0.00559 33.77880!SOURCE KISSEL
DISP $PD -0.55427  1.51847 7807.31599!SOURCE KISSEL
DISP $F  0.02825  0.01713 93.78009!SOURCE KISSEL
DISP $B  0.00284  0.00120  9.69512!SOURCE KISSEL
UNIT 1344 736 96 16 112 28
LIST 4 ! automatically inserted. Change 6 to 4 for CHECKCIF!!
RIGU
SIMU 0.02 0.04
TEMP -173
REM CRYSTAL: COLOURLESS PLATE
SIZE 0.04 0.04 0.005
RTAB DIS1 PD1_1 Pd2_1
RTAB DIS1 PD3_6 Pd4_6
REM CGLS 20
L.S. 10 0 779
ACTA
CONF
BOND $H
REM GRADE RESTRAINT DICTIONARIES
REM Produced by Grade Web Server http://grade.globalphasing.org
REM --------- service provided by Global Phasing Ltd. ---------
REM
REM GEN: Generated by GRADE 1.2.20 (Dec 01 2020)
REM GEN: from mol2 file
REM GEN: using MOGUL 2020.3.0(298154), CSD as542be, with quantum mechanics RM1
REM Compound InChI BRMZOEMCURTCQR-UHFFFAOYSA-N
REM Compound full name CPP__carbazol_pyrenyl_pyridine
REM
REM Number of restraints found:
REM Bond lengths
REM     lengths/sigmas set by mogul                53
REM     bonds to hydrogen set to neutron values    23
REM     bonds lengths set by partial QM             0
REM Bond Angles
REM     angles/sigmas set by mogul                 77
REM     non-H angles set by partial QM              0
REM     H bond angles set by partial QM            46
REM Trigonal planes (atoms bonded to 3 others that are held flat)
REM     trigonal atoms from 3 mogul bond angles    16
REM     atoms NOT trigonal from 3 mogul angles      0
REM     trigonal atoms from partial QM             23
REM     atoms not trigonal from partial QM          0
REM Torsions and 1-4 planes
REM     bonds where mogul states cis/trans          0
REM     bonds mogul indicates flat                  0
REM     bonds mogul indicates 3-fold staggered      0
REM     bonds mogul indicates not flat              0
REM     in flat 5/6 membered rings after PQM       53
REM     other flat bonds after partial QM           6
REM     sp3-sp3 set 3-fold staggered by QM          0
REM     All other torsions (unrestrained)           1
REM Total charge set to 0
REM Bonds defined by QM have a sigma set to 0.030 Angs
REM Angles defined by QM have a sigma set to 3.0 degrees

REM grade-cif2shelx output
REM Version: 0.0.5 <Dec 20 2013>
REM grade-cif2shelx extracts restraints from a grade CIF file
REM and translates them into SHELX syntax.
REM authors Oliver Smart and Julian Holstein.

REM bonds:
DFIX_CPP 1.399 0.011 C2 N1
DFIX_CPP 1.399 0.011 C13 N1
DFIX_CPP 1.422 0.015 C14 N1
DFIX_CPP 1.390 0.009 C2 C3
DFIX_CPP 1.408 0.009 C2 C7
DFIX_CPP 1.384 0.009 C3 C4
DFIX_CPP 1.393 0.011 C4 C5
DFIX_CPP 1.394 0.008 C5 C6
DFIX_CPP 1.435 0.010 C30 C5
DFIX_CPP 1.394 0.009 C6 C7
DFIX_CPP 1.458 0.017 C7 C8
DFIX_CPP 1.394 0.009 C8 C9
DFIX_CPP 1.408 0.009 C13 C8
DFIX_CPP 1.394 0.008 C10 C9
DFIX_CPP 1.393 0.011 C10 C11
DFIX_CPP 1.435 0.010 C10 C38
DFIX_CPP 1.384 0.009 C11 C12
DFIX_CPP 1.390 0.009 C12 C13
DFIX_CPP 1.385 0.017 C14 C15
DFIX_CPP 1.385 0.017 C14 C27
DFIX_CPP 1.416 0.012 C15 C16
DFIX_CPP 1.417 0.012 C16 C17
DFIX_CPP 1.418 0.012 C16 C29
DFIX_CPP 1.351 0.016 C17 C18
DFIX_CPP 1.417 0.012 C18 C19
DFIX_CPP 1.417 0.012 C19 C20
DFIX_CPP 1.418 0.012 C19 C28
DFIX_CPP 1.364 0.012 C20 C21
DFIX_CPP 1.364 0.012 C21 C22
DFIX_CPP 1.417 0.012 C22 C23
DFIX_CPP 1.417 0.012 C23 C24
DFIX_CPP 1.418 0.012 C23 C28
DFIX_CPP 1.351 0.016 C24 C25
DFIX_CPP 1.417 0.012 C25 C26
DFIX_CPP 1.416 0.012 C26 C27
DFIX_CPP 1.418 0.012 C26 C29
DFIX_CPP 1.428 0.018 C28 C29
DFIX_CPP 1.197 0.012 C30 C31
DFIX_CPP 1.435 0.010 C31 C32
DFIX_CPP 1.393 0.011 C32 C33
DFIX_CPP 1.396 0.010 C32 C37
DFIX_CPP 1.385 0.009 C33 C34
DFIX_CPP 1.379 0.016 C34 C35
DFIX_CPP 1.334 0.012 C35 N36
DFIX_CPP 1.336 0.010 C37 N36
DFIX_CPP 1.197 0.012 C38 C39
DFIX_CPP 1.435 0.010 C39 C40
DFIX_CPP 1.393 0.011 C40 C41
DFIX_CPP 1.396 0.010 C40 C45
DFIX_CPP 1.385 0.009 C41 C42
DFIX_CPP 1.379 0.016 C42 C43
DFIX_CPP 1.334 0.012 C43 N44
DFIX_CPP 1.336 0.010 C45 N44

REM angles SHELX uses 1,3 distance restraints for angles,
REM these are derived by trig from the grade angle and two bond lengths:
REM C13 N1 C2 ang=108.3,0.5 b12=1.399,0.011 b23=1.399,0.011
DANG_CPP 2.268 0.014 C13 C2
REM C14 N1 C2 ang=125.6,1.0 b12=1.422,0.015 b23=1.399,0.011
DANG_CPP 2.509 0.020 C14 C2
REM C13 N1 C14 ang=125.6,1.0 b12=1.399,0.011 b23=1.422,0.015
DANG_CPP 2.509 0.020 C13 C14
REM C3 C2 N1 ang=129.4,0.8 b12=1.390,0.009 b23=1.399,0.011
DANG_CPP 2.521 0.015 C3 N1
REM C7 C2 N1 ang=108.7,0.5 b12=1.408,0.009 b23=1.399,0.011
DANG_CPP 2.281 0.014 C7 N1
REM C3 C2 C7 ang=121.7,0.7 b12=1.390,0.009 b23=1.408,0.009
DANG_CPP 2.444 0.014 C3 C7
REM C2 C3 C4 ang=119.1,1.7 b12=1.390,0.009 b23=1.384,0.009
DANG_CPP 2.391 0.024 C2 C4
REM C3 C4 C5 ang=120.2,0.8 b12=1.384,0.009 b23=1.393,0.011
DANG_CPP 2.407 0.016 C3 C5
REM C4 C5 C6 ang=120.0,1.0 b12=1.393,0.011 b23=1.394,0.008
DANG_CPP 2.414 0.017 C4 C6
REM C30 C5 C4 ang=120.6,1.2 b12=1.435,0.010 b23=1.393,0.011
DANG_CPP 2.457 0.020 C30 C4
REM C30 C5 C6 ang=120.1,1.3 b12=1.435,0.010 b23=1.394,0.008
DANG_CPP 2.451 0.019 C30 C6
REM C5 C6 C7 ang=119.2,1.0 b12=1.394,0.008 b23=1.394,0.009
DANG_CPP 2.405 0.016 C5 C7
REM C2 C7 C6 ang=119.8,0.7 b12=1.408,0.009 b23=1.394,0.009
DANG_CPP 2.424 0.014 C2 C6
REM C2 C7 C8 ang=107.0,0.6 b12=1.408,0.009 b23=1.458,0.017
DANG_CPP 2.304 0.018 C2 C8
REM C6 C7 C8 ang=132.4,2.8 b12=1.394,0.009 b23=1.458,0.017
DANG_CPP 2.610 0.033 C6 C8
REM C7 C8 C9 ang=132.4,2.8 b12=1.458,0.017 b23=1.394,0.009
DANG_CPP 2.610 0.033 C7 C9
REM C13 C8 C7 ang=107.0,0.6 b12=1.408,0.009 b23=1.458,0.017
DANG_CPP 2.304 0.018 C13 C7
REM C13 C8 C9 ang=119.8,0.7 b12=1.408,0.009 b23=1.394,0.009
DANG_CPP 2.424 0.014 C13 C9
REM C10 C9 C8 ang=119.2,1.0 b12=1.394,0.008 b23=1.394,0.009
DANG_CPP 2.405 0.016 C10 C8
REM C11 C10 C9 ang=120.0,1.0 b12=1.393,0.011 b23=1.394,0.008
DANG_CPP 2.414 0.017 C11 C9
REM C38 C10 C9 ang=120.1,1.3 b12=1.435,0.010 b23=1.394,0.008
DANG_CPP 2.451 0.019 C38 C9
REM C11 C10 C38 ang=120.6,1.2 b12=1.393,0.011 b23=1.435,0.010
DANG_CPP 2.457 0.020 C11 C38
REM C10 C11 C12 ang=120.2,0.8 b12=1.393,0.011 b23=1.384,0.009
DANG_CPP 2.407 0.016 C10 C12
REM C11 C12 C13 ang=119.1,1.7 b12=1.384,0.009 b23=1.390,0.009
DANG_CPP 2.391 0.024 C11 C13
REM C8 C13 N1 ang=108.7,0.5 b12=1.408,0.009 b23=1.399,0.011
DANG_CPP 2.281 0.014 C8 N1
REM C12 C13 N1 ang=129.4,0.8 b12=1.390,0.009 b23=1.399,0.011
DANG_CPP 2.521 0.015 C12 N1
REM C12 C13 C8 ang=121.7,0.7 b12=1.390,0.009 b23=1.408,0.009
DANG_CPP 2.444 0.014 C12 C8
REM C15 C14 N1 ang=120.9,1.5 b12=1.385,0.017 b23=1.422,0.015
DANG_CPP 2.442 0.027 C15 N1
REM C27 C14 N1 ang=120.9,1.5 b12=1.385,0.017 b23=1.422,0.015
DANG_CPP 2.442 0.027 C27 N1
REM C15 C14 C27 ang=118.8,1.5 b12=1.385,0.017 b23=1.385,0.017
DANG_CPP 2.384 0.028 C15 C27
REM C14 C15 C16 ang=121.0,0.9 b12=1.385,0.017 b23=1.416,0.012
DANG_CPP 2.438 0.021 C14 C16
REM C15 C16 C17 ang=122.0,1.2 b12=1.416,0.012 b23=1.417,0.012
DANG_CPP 2.478 0.021 C15 C17
REM C15 C16 C29 ang=119.0,1.2 b12=1.416,0.012 b23=1.418,0.012
DANG_CPP 2.442 0.021 C15 C29
REM C17 C16 C29 ang=118.7,1.3 b12=1.417,0.012 b23=1.418,0.012
DANG_CPP 2.439 0.022 C17 C29
REM C16 C17 C18 ang=121.2,0.7 b12=1.417,0.012 b23=1.351,0.016
DANG_CPP 2.412 0.019 C16 C18
REM C17 C18 C19 ang=121.2,0.7 b12=1.351,0.016 b23=1.417,0.012
DANG_CPP 2.412 0.019 C17 C19
REM C18 C19 C20 ang=122.2,1.9 b12=1.417,0.012 b23=1.417,0.012
DANG_CPP 2.481 0.027 C18 C20
REM C18 C19 C28 ang=118.7,1.3 b12=1.417,0.012 b23=1.418,0.012
DANG_CPP 2.439 0.022 C18 C28
REM C20 C19 C28 ang=118.7,1.3 b12=1.417,0.012 b23=1.418,0.012
DANG_CPP 2.439 0.022 C20 C28
REM C19 C20 C21 ang=120.8,0.8 b12=1.417,0.012 b23=1.364,0.012
DANG_CPP 2.418 0.018 C19 C21
REM C20 C21 C22 ang=120.7,0.7 b12=1.364,0.012 b23=1.364,0.012
DANG_CPP 2.371 0.017 C20 C22
REM C21 C22 C23 ang=120.8,0.8 b12=1.364,0.012 b23=1.417,0.012
DANG_CPP 2.418 0.018 C21 C23
REM C22 C23 C24 ang=122.2,1.9 b12=1.417,0.012 b23=1.417,0.012
DANG_CPP 2.481 0.027 C22 C24
REM C22 C23 C28 ang=118.7,1.3 b12=1.417,0.012 b23=1.418,0.012
DANG_CPP 2.439 0.022 C22 C28
REM C24 C23 C28 ang=118.7,1.3 b12=1.417,0.012 b23=1.418,0.012
DANG_CPP 2.439 0.022 C24 C28
REM C23 C24 C25 ang=121.2,0.7 b12=1.417,0.012 b23=1.351,0.016
DANG_CPP 2.412 0.019 C23 C25
REM C24 C25 C26 ang=121.2,0.7 b12=1.351,0.016 b23=1.417,0.012
DANG_CPP 2.412 0.019 C24 C26
REM C25 C26 C27 ang=122.0,1.2 b12=1.417,0.012 b23=1.416,0.012
DANG_CPP 2.478 0.021 C25 C27
REM C25 C26 C29 ang=118.7,1.3 b12=1.417,0.012 b23=1.418,0.012
DANG_CPP 2.439 0.022 C25 C29
REM C27 C26 C29 ang=119.0,1.2 b12=1.416,0.012 b23=1.418,0.012
DANG_CPP 2.442 0.021 C27 C29
REM C14 C27 C26 ang=121.0,0.9 b12=1.385,0.017 b23=1.416,0.012
DANG_CPP 2.438 0.021 C14 C26
REM C19 C28 C23 ang=119.7,0.6 b12=1.418,0.012 b23=1.418,0.012
DANG_CPP 2.452 0.016 C19 C23
REM C19 C28 C29 ang=119.5,1.1 b12=1.418,0.012 b23=1.428,0.018
DANG_CPP 2.458 0.023 C19 C29
REM C23 C28 C29 ang=119.5,1.1 b12=1.418,0.012 b23=1.428,0.018
DANG_CPP 2.458 0.023 C23 C29
REM C16 C29 C26 ang=119.7,0.6 b12=1.418,0.012 b23=1.418,0.012
DANG_CPP 2.452 0.016 C16 C26
REM C16 C29 C28 ang=119.5,1.1 b12=1.418,0.012 b23=1.428,0.018
DANG_CPP 2.458 0.023 C16 C28
REM C26 C29 C28 ang=119.5,1.1 b12=1.418,0.012 b23=1.428,0.018
DANG_CPP 2.458 0.023 C26 C28
REM C31 C30 C5 ang=176.9,2.6 b12=1.197,0.012 b23=1.435,0.010
DANG_CPP 2.631 0.016 C31 C5
REM C30 C31 C32 ang=176.9,2.6 b12=1.197,0.012 b23=1.435,0.010
DANG_CPP 2.631 0.016 C30 C32
REM C31 C32 C33 ang=120.6,1.2 b12=1.435,0.010 b23=1.393,0.011
DANG_CPP 2.457 0.020 C31 C33
REM C31 C32 C37 ang=121.1,1.4 b12=1.435,0.010 b23=1.396,0.010
DANG_CPP 2.465 0.021 C31 C37
REM C33 C32 C37 ang=117.8,0.7 b12=1.393,0.011 b23=1.396,0.010
DANG_CPP 2.388 0.015 C33 C37
REM C32 C33 C34 ang=120.0,0.9 b12=1.393,0.011 b23=1.385,0.009
DANG_CPP 2.406 0.016 C32 C34
REM C33 C34 C35 ang=118.9,0.9 b12=1.385,0.009 b23=1.379,0.016
DANG_CPP 2.380 0.019 C33 C35
REM C34 C35 N36 ang=123.2,0.9 b12=1.379,0.016 b23=1.334,0.012
DANG_CPP 2.387 0.020 C34 N36
REM C35 N36 C37 ang=116.9,1.1 b12=1.334,0.012 b23=1.336,0.010
DANG_CPP 2.275 0.019 C35 C37
REM C32 C37 N36 ang=123.4,0.9 b12=1.396,0.010 b23=1.336,0.010
DANG_CPP 2.406 0.016 C32 N36
REM C10 C38 C39 ang=176.9,2.6 b12=1.435,0.010 b23=1.197,0.012
DANG_CPP 2.631 0.016 C10 C39
REM C38 C39 C40 ang=176.9,2.6 b12=1.197,0.012 b23=1.435,0.010
DANG_CPP 2.631 0.016 C38 C40
REM C39 C40 C41 ang=120.6,1.2 b12=1.435,0.010 b23=1.393,0.011
DANG_CPP 2.457 0.020 C39 C41
REM C39 C40 C45 ang=121.1,1.4 b12=1.435,0.010 b23=1.396,0.010
DANG_CPP 2.465 0.021 C39 C45
REM C41 C40 C45 ang=117.8,0.7 b12=1.393,0.011 b23=1.396,0.010
DANG_CPP 2.388 0.015 C41 C45
REM C40 C41 C42 ang=120.0,0.9 b12=1.393,0.011 b23=1.385,0.009
DANG_CPP 2.406 0.016 C40 C42
REM C41 C42 C43 ang=118.9,0.9 b12=1.385,0.009 b23=1.379,0.016
DANG_CPP 2.380 0.019 C41 C43
REM C42 C43 N44 ang=123.2,0.9 b12=1.379,0.016 b23=1.334,0.012
DANG_CPP 2.387 0.020 C42 N44
REM C43 N44 C45 ang=116.9,1.1 b12=1.334,0.012 b23=1.336,0.010
DANG_CPP 2.275 0.019 C43 C45
REM C40 C45 N44 ang=123.4,0.9 b12=1.396,0.010 b23=1.336,0.010
DANG_CPP 2.406 0.016 C40 N44

REM planes:
REM plane csd-C10
FLAT_CPP C10 C9 C11 C38
REM plane csd-C13
FLAT_CPP C13 N1 C8 C12
REM plane csd-C14
FLAT_CPP C14 N1 C15 C27
REM plane csd-C16
FLAT_CPP C16 C15 C17 C29
REM plane csd-C19
FLAT_CPP C19 C18 C20 C28
REM plane csd-C2
FLAT_CPP C2 N1 C3 C7
REM plane csd-C23
FLAT_CPP C23 C22 C24 C28
REM plane csd-C26
FLAT_CPP C26 C25 C27 C29
REM plane csd-C28
FLAT_CPP C28 C19 C23 C29
REM plane csd-C29
FLAT_CPP C29 C16 C26 C28
REM plane csd-C32
FLAT_CPP C32 C31 C33 C37
REM plane csd-C40
FLAT_CPP C40 C39 C41 C45
REM plane csd-C5
FLAT_CPP C5 C4 C6 C30
REM plane csd-C7
FLAT_CPP C7 C2 C6 C8
REM plane csd-C8
FLAT_CPP C8 C7 C9 C13
REM plane csd-N1
FLAT_CPP N1 C2 C13 C14
REM plane qmf-01
FLAT_CPP C4 C5 C30 C31
REM plane qmf-02
FLAT_CPP C9 C10 C38 C39
REM plane qmf-03
FLAT_CPP C5 C30 C31 C32
REM plane qmf-04
FLAT_CPP C30 C31 C32 C33
REM plane qmf-05
FLAT_CPP C10 C38 C39 C40
REM plane qmf-06
FLAT_CPP C38 C39 C40 C41
REM plane ring5A-1
FLAT_CPP N1 C2 C7 C8
REM plane ring5A-2
FLAT_CPP C2 C7 C8 C13
REM plane ring5A-3
FLAT_CPP C7 C8 C13 N1
REM plane ring5A-4
FLAT_CPP C8 C13 N1 C2
REM plane ring5A-5
FLAT_CPP C13 N1 C2 C7
REM plane ring6A-1
FLAT_CPP C2 C3 C4 C5
REM plane ring6A-2
FLAT_CPP C3 C4 C5 C6
REM plane ring6A-3
FLAT_CPP C4 C5 C6 C7
REM plane ring6A-4
FLAT_CPP C5 C6 C7 C2
REM plane ring6A-5
FLAT_CPP C6 C7 C2 C3
REM plane ring6A-6
FLAT_CPP C7 C2 C3 C4
REM plane ring6B-1
FLAT_CPP C8 C9 C10 C11
REM plane ring6B-2
FLAT_CPP C9 C10 C11 C12
REM plane ring6B-3
FLAT_CPP C10 C11 C12 C13
REM plane ring6B-4
FLAT_CPP C11 C12 C13 C8
REM plane ring6B-5
FLAT_CPP C12 C13 C8 C9
REM plane ring6B-6
FLAT_CPP C13 C8 C9 C10
REM plane ring6C-1
FLAT_CPP C14 C15 C16 C29
REM plane ring6C-2
FLAT_CPP C15 C16 C29 C26
REM plane ring6C-3
FLAT_CPP C16 C29 C26 C27
REM plane ring6C-4
FLAT_CPP C29 C26 C27 C14
REM plane ring6C-5
FLAT_CPP C26 C27 C14 C15
REM plane ring6C-6
FLAT_CPP C27 C14 C15 C16
REM plane ring6D-1
FLAT_CPP C16 C17 C18 C19
REM plane ring6D-2
FLAT_CPP C17 C18 C19 C28
REM plane ring6D-3
FLAT_CPP C18 C19 C28 C29
REM plane ring6D-4
FLAT_CPP C19 C28 C29 C16
REM plane ring6D-5
FLAT_CPP C28 C29 C16 C17
REM plane ring6D-6
FLAT_CPP C29 C16 C17 C18
REM plane ring6E-1
FLAT_CPP C19 C20 C21 C22
REM plane ring6E-2
FLAT_CPP C20 C21 C22 C23
REM plane ring6E-3
FLAT_CPP C21 C22 C23 C28
REM plane ring6E-4
FLAT_CPP C22 C23 C28 C19
REM plane ring6E-5
FLAT_CPP C23 C28 C19 C20
REM plane ring6E-6
FLAT_CPP C28 C19 C20 C21
REM plane ring6F-1
FLAT_CPP C23 C24 C25 C26
REM plane ring6F-2
FLAT_CPP C24 C25 C26 C29
REM plane ring6F-3
FLAT_CPP C25 C26 C29 C28
REM plane ring6F-4
FLAT_CPP C26 C29 C28 C23
REM plane ring6F-5
FLAT_CPP C29 C28 C23 C24
REM plane ring6F-6
FLAT_CPP C28 C23 C24 C25
REM plane ring6G-1
FLAT_CPP C32 C33 C34 C35
REM plane ring6G-2
FLAT_CPP C33 C34 C35 N36
REM plane ring6G-3
FLAT_CPP C34 C35 N36 C37
REM plane ring6G-4
FLAT_CPP C35 N36 C37 C32
REM plane ring6G-5
FLAT_CPP N36 C37 C32 C33
REM plane ring6G-6
FLAT_CPP C37 C32 C33 C34
REM plane ring6H-1
FLAT_CPP C40 C41 C42 C43
REM plane ring6H-2
FLAT_CPP C41 C42 C43 N44
REM plane ring6H-3
FLAT_CPP C42 C43 N44 C45
REM plane ring6H-4
FLAT_CPP C43 N44 C45 C40
REM plane ring6H-5
FLAT_CPP N44 C45 C40 C41
REM plane ring6H-6
FLAT_CPP C45 C40 C41 C42
REM Geometrical restraints for BF4- ions
REM Traget values for 1.2 distances (DFIX) and 1.3 distances (DANG)
REM Extracted from CSD using Mogul program
DFIX_BF4  1.385 F5   B1
DFIX_BF4  1.385 F2   B1
DFIX_BF4  1.385 F3   B1
DFIX_BF4  1.385 F4   B1

DANG_BF4  2.275 F5   F2
DANG_BF4  2.275 F5   F3
DANG_BF4  2.275 F5   F4
DANG_BF4  2.275 F2   F3
DANG_BF4  2.275 F2   F4
DANG_BF4  2.275 F3   F4
WPDB -2
BOND
FMAP 2
PLAN 40
ABIN
WGHT    0.200000
FVAR       0.06834
RESI 1 PD
PD1   4    0.442703    0.295824    0.904232    11.00000    0.18526    0.18865 =
         0.22930    0.01630    0.06865   -0.02242
PD2   4    0.675859    0.273564    0.629829    11.00000    0.13750    0.11766 =
         0.21214   -0.02043    0.05203   -0.00893
RESI 2 CPP
N1    3    0.595700    0.036972    0.797166    11.00000    0.16438    0.10660 =
         0.34154    0.00694    0.08105   -0.00285
C2    1    0.565794    0.061959    0.810962    11.00000    0.15897    0.11820 =
         0.34228    0.00052    0.07746   -0.00515
C3    1    0.531308    0.055696    0.832487    11.00000    0.15392    0.13750 =
         0.34463    0.00134    0.07681   -0.01100
AFIX  43
H3    2    0.527578    0.032358    0.841574    11.00000   -1.20000
AFIX   0
C4    1    0.502545    0.084724    0.840222    11.00000    0.14195    0.13458 =
         0.34211    0.00165    0.06860   -0.01052
AFIX  43
H4    2    0.478609    0.081361    0.854963    11.00000   -1.20000
AFIX   0
C5    1    0.508129    0.118841    0.826725    11.00000    0.14617    0.13110 =
         0.33233   -0.00152    0.07327   -0.00668
C6    1    0.543147    0.125204    0.805338    11.00000    0.14929    0.10742 =
         0.33344    0.00106    0.07222   -0.00324
AFIX  43
H6    2    0.546877    0.148658    0.796507    11.00000   -1.20000
AFIX   0
C7    1    0.572515    0.096376    0.797229    11.00000    0.15882    0.11669 =
         0.34242    0.00121    0.08211   -0.00311
C8    1    0.608265    0.091962    0.774490    11.00000    0.17001    0.10988 =
         0.34355    0.00354    0.08903    0.00182
C9    1    0.629885    0.115583    0.754070    11.00000    0.17423    0.11571 =
         0.33677    0.00186    0.08415   -0.00418
AFIX  43
H9    2    0.620976    0.140464    0.753199    11.00000   -1.20000
AFIX   0
C10   1    0.664847    0.102286    0.734862    11.00000    0.17034    0.11782 =
         0.33042    0.00555    0.07888    0.00086
C11   1    0.677372    0.065563    0.735438    11.00000    0.16951    0.11716 =
         0.34769    0.01300    0.09199    0.00198
AFIX  43
H11   2    0.700832    0.056942    0.721944    11.00000   -1.20000
AFIX   0
C12   1    0.655968    0.041677    0.755440    11.00000    0.17344    0.11112 =
         0.35306    0.01176    0.09710    0.00469
AFIX  43
H12   2    0.664352    0.016734    0.755745    11.00000   -1.20000
AFIX   0
C13   1    0.621973    0.054937    0.775058    11.00000    0.17105    0.11016 =
         0.34970    0.00657    0.09127   -0.00081
C14   1    0.590664   -0.000852    0.801258    11.00000    0.16833    0.11046 =
         0.33219    0.01110    0.06921   -0.01007
C15   1    0.574816   -0.022664    0.771584    11.00000    0.16095    0.10694 =
         0.33090    0.01277    0.06763   -0.00585
AFIX  43
H15   2    0.570542   -0.012949    0.748410    11.00000   -1.20000
AFIX   0
C16   1    0.565041   -0.059556    0.776075    11.00000    0.14745    0.10079 =
         0.32730    0.01103    0.06677   -0.00132
C17   1    0.547691   -0.083203    0.746335    11.00000    0.14930    0.10693 =
         0.32972    0.00811    0.06803    0.00097
AFIX  43
H17   2    0.544808   -0.074662    0.722881    11.00000   -1.20000
AFIX   0
C18   1    0.535367   -0.117828    0.751681    11.00000    0.13302    0.09468 =
         0.32495    0.00826    0.06934    0.00298
AFIX  43
H18   2    0.524987   -0.133480    0.731727    11.00000   -1.20000
AFIX   0
C19   1    0.537390   -0.131501    0.785836    11.00000    0.12904    0.09044 =
         0.32487    0.01566    0.06587    0.01106
C20   1    0.519090   -0.166518    0.791685    11.00000    0.13698    0.09623 =
         0.33321    0.01966    0.06909    0.00902
AFIX  43
H20   2    0.505967   -0.182133    0.771959    11.00000   -1.20000
AFIX   0
C21   1    0.520019   -0.178079    0.824992    11.00000    0.15515    0.09715 =
         0.33624    0.02235    0.07025    0.00357
AFIX  43
H21   2    0.506295   -0.201373    0.827749    11.00000   -1.20000
AFIX   0
C22   1    0.539852   -0.157587    0.854586    11.00000    0.14853    0.10349 =
         0.33719    0.01988    0.07397    0.00891
AFIX  43
H22   2    0.541245   -0.166899    0.877565    11.00000   -1.20000
AFIX   0
C23   1    0.558443   -0.122121    0.850718    11.00000    0.14257    0.10594 =
         0.32876    0.01850    0.06872    0.00480
C24   1    0.576570   -0.098806    0.880162    11.00000    0.17071    0.12203 =
         0.32658    0.01643    0.06453    0.00189
AFIX  43
H24   2    0.578723   -0.107383    0.903511    11.00000   -1.20000
AFIX   0
C25   1    0.590970   -0.064258    0.875502    11.00000    0.16241    0.12062 =
         0.32529    0.01530    0.06557   -0.00078
AFIX  43
H25   2    0.603452   -0.049084    0.895653    11.00000   -1.20000
AFIX   0
C26   1    0.587600   -0.050685    0.841133    11.00000    0.15343    0.11270 =
         0.32781    0.01441    0.06707   -0.00291
C27   1    0.598537   -0.014120    0.835308    11.00000    0.16233    0.11589 =
         0.33212    0.01109    0.06968   -0.00584
AFIX  43
H27   2    0.611451    0.001430    0.855113    11.00000   -1.20000
AFIX   0
C28   1    0.556196   -0.109387    0.815846    11.00000    0.12859    0.09955 =
         0.32612    0.01542    0.07090    0.01032
C29   1    0.570461   -0.073032    0.810903    11.00000    0.14004    0.10512 =
         0.32589    0.01485    0.06641    0.00185
C30   1    0.476153    0.147381    0.835539    11.00000    0.15617    0.15086 =
         0.33862   -0.00897    0.07863   -0.00529
C31   1    0.446783    0.167928    0.845172    11.00000    0.16190    0.16958 =
         0.33271   -0.01425    0.07930    0.00307
C32   1    0.413530    0.193271    0.857328    11.00000    0.16827    0.16963 =
         0.31915   -0.00483    0.08862    0.00286
C33   1    0.362695    0.183395    0.860821    11.00000    0.18284    0.16746 =
         0.33927   -0.01313    0.10523   -0.00346
AFIX  43
H33   2    0.348424    0.160132    0.853752    11.00000   -1.20000
AFIX   0
C34   1    0.333258    0.208177    0.874824    11.00000    0.17931    0.16785 =
         0.32972   -0.01079    0.10954   -0.01247
AFIX  43
H34   2    0.298612    0.202149    0.877796    11.00000   -1.20000
AFIX   0
C35   1    0.355349    0.241698    0.884321    11.00000    0.17426    0.16118 =
         0.29609   -0.00706    0.10366   -0.01334
AFIX  43
H35   2    0.334840    0.258723    0.893562    11.00000   -1.20000
AFIX   0
N36   3    0.403900    0.251456    0.881222    11.00000    0.16866    0.16502 =
         0.27496    0.00944    0.08669   -0.00627
C37   1    0.432575    0.227956    0.867612    11.00000    0.17464    0.16894 =
         0.27978    0.00996    0.09387   -0.00120
AFIX  43
H37   2    0.466933    0.235014    0.864835    11.00000   -1.20000
AFIX   0
C38   1    0.688248    0.126752    0.714259    11.00000    0.16196    0.11833 =
         0.31283   -0.00014    0.06602   -0.00168
C39   1    0.707711    0.145866    0.696041    11.00000    0.16013    0.11540 =
         0.29223   -0.01234    0.05859   -0.00245
C40   1    0.727831    0.171128    0.674505    11.00000    0.15989    0.11024 =
         0.27492   -0.02428    0.05646   -0.00583
C41   1    0.773222    0.163853    0.662472    11.00000    0.15610    0.11693 =
         0.27693   -0.03155    0.05433   -0.00219
AFIX  43
H41   2    0.791505    0.141464    0.667860    11.00000   -1.20000
AFIX   0
C42   1    0.791739    0.189478    0.642525    11.00000    0.15671    0.12050 =
         0.27273   -0.03400    0.05531   -0.00422
AFIX  43
H42   2    0.823292    0.185097    0.634612    11.00000   -1.20000
AFIX   0
C43   1    0.763677    0.221447    0.634325    11.00000    0.14956    0.11601 =
         0.26399   -0.03470    0.05998   -0.01078
AFIX  43
H43   2    0.776409    0.238763    0.620448    11.00000   -1.20000
AFIX   0
N44   3    0.719105    0.229139    0.645129    11.00000    0.14429    0.11531 =
         0.24769   -0.03231    0.05473   -0.01632
C45   1    0.702168    0.204319    0.664643    11.00000    0.15972    0.10871 =
         0.25844   -0.02827    0.05939   -0.00634
AFIX  43
H45   2    0.670661    0.209502    0.672344    11.00000   -1.20000
AFIX   0
RESI 3 CPP
N1    3    0.222917    0.297480    0.602180    11.00000    0.13604    0.19529 =
         0.24062   -0.03773    0.04913   -0.00414
C2    1    0.237832    0.308298    0.637661    11.00000    0.13910    0.16137 =
         0.23769   -0.02978    0.04729   -0.00478
C3    1    0.206251    0.321354    0.658848    11.00000    0.14400    0.14155 =
         0.23039   -0.01698    0.04522    0.00723
AFIX  43
H3    2    0.168493    0.325136    0.649369    11.00000   -1.20000
AFIX   0
C4    1    0.230981    0.328702    0.693973    11.00000    0.15047    0.11683 =
         0.22593   -0.01607    0.04704   -0.00416
AFIX  43
H4    2    0.209636    0.337233    0.708926    11.00000   -1.20000
AFIX   0
C5    1    0.286416    0.324006    0.708285    11.00000    0.15152    0.11125 =
         0.22702   -0.01073    0.04965   -0.00661
C6    1    0.318519    0.311390    0.686952    11.00000    0.14914    0.12316 =
         0.23422   -0.01769    0.04845   -0.01483
AFIX  43
H6    2    0.356443    0.308469    0.696493    11.00000   -1.20000
AFIX   0
C7    1    0.294208    0.303094    0.651353    11.00000    0.14229    0.14185 =
         0.23965   -0.02673    0.04818   -0.00816
C8    1    0.314008    0.288803    0.622507    11.00000    0.14133    0.16646 =
         0.24634   -0.03847    0.05080   -0.01135
C9    1    0.364746    0.278030    0.619294    11.00000    0.14040    0.17310 =
         0.25375   -0.05468    0.04629   -0.01120
AFIX  43
H9    2    0.395536    0.279342    0.639185    11.00000   -1.20000
AFIX   0
C10   1    0.369795    0.265313    0.586569    11.00000    0.14105    0.20239 =
         0.25460   -0.06248    0.04729   -0.00660
C11   1    0.325069    0.262831    0.556935    11.00000    0.14060    0.22349 =
         0.25936   -0.06209    0.04951   -0.00986
AFIX  43
H11   2    0.329358    0.254017    0.534898    11.00000   -1.20000
AFIX   0
C12   1    0.274348    0.273336    0.559937    11.00000    0.14706    0.22463 =
         0.25615   -0.05286    0.05070   -0.00170
AFIX  43
H12   2    0.243691    0.271836    0.539973    11.00000   -1.20000
AFIX   0
C13   1    0.268857    0.286089    0.592496    11.00000    0.13983    0.19484 =
         0.24810   -0.04402    0.05045   -0.00884
C14   1    0.168346    0.296198    0.581116    11.00000    0.13875    0.22044 =
         0.24546   -0.03539    0.04870   -0.01035
C15   1    0.151126    0.316526    0.550780    11.00000    0.15360    0.22588 =
         0.25518   -0.03461    0.04717   -0.01084
AFIX  43
H15   2    0.176856    0.330238    0.542615    11.00000   -1.20000
AFIX   0
C16   1    0.096039    0.317585    0.531355    11.00000    0.15666    0.22407 =
         0.26315   -0.04950    0.04309   -0.00415
C17   1    0.076971    0.338496    0.500345    11.00000    0.18622    0.25138 =
         0.28013   -0.03430    0.03584   -0.00960
AFIX  43
H17   2    0.102424    0.351156    0.490955    11.00000   -1.20000
AFIX   0
C18   1    0.023826    0.341161    0.483532    11.00000    0.18068    0.25194 =
         0.29306   -0.03988    0.03020   -0.01042
AFIX  43
H18   2    0.012713    0.355560    0.462698    11.00000   -1.20000
AFIX   0
C19   1   -0.015615    0.322768    0.496542    11.00000    0.18471    0.25934 =
         0.29799   -0.04292    0.03293   -0.00854
C20   1   -0.072118    0.327005    0.481372    11.00000    0.18319    0.27369 =
         0.32084   -0.03377    0.02763   -0.01123
AFIX  43
H20   2   -0.084661    0.341812    0.460952    11.00000   -1.20000
AFIX   0
C21   1   -0.108383    0.310047    0.495833    11.00000    0.18442    0.28958 =
         0.32591   -0.02258    0.02699   -0.01009
AFIX  43
H21   2   -0.145978    0.314435    0.486310    11.00000   -1.20000
AFIX   0
C22   1   -0.091863    0.286875    0.523725    11.00000    0.17579    0.28513 =
         0.31120   -0.03714    0.03150   -0.00733
AFIX  43
H22   2   -0.118244    0.274388    0.532382    11.00000   -1.20000
AFIX   0
C23   1   -0.036031    0.280971    0.540156    11.00000    0.16127    0.24770 =
         0.27695   -0.06195    0.04345   -0.00749
C24   1   -0.016696    0.257934    0.569717    11.00000    0.14984    0.24034 =
         0.26813   -0.06750    0.04878   -0.01440
AFIX  43
H24   2   -0.042021    0.244308    0.578361    11.00000   -1.20000
AFIX   0
C25   1    0.036840    0.254656    0.586136    11.00000    0.15512    0.24420 =
         0.25666   -0.05762    0.05481   -0.01958
AFIX  43
H25   2    0.048322    0.238422    0.605530    11.00000   -1.20000
AFIX   0
C26   1    0.075972    0.275304    0.574587    11.00000    0.14987    0.23097 =
         0.25330   -0.05777    0.05011   -0.01303
C27   1    0.131596    0.275188    0.592256    11.00000    0.14347    0.22310 =
         0.24435   -0.04171    0.05323   -0.01502
AFIX  43
H27   2    0.144111    0.260130    0.612493    11.00000   -1.20000
AFIX   0
C28   1    0.001875    0.300154    0.526565    11.00000    0.16533    0.24350 =
         0.27697   -0.05748    0.03923   -0.00677
C29   1    0.058060    0.297489    0.544092    11.00000    0.16083    0.22950 =
         0.26161   -0.05667    0.04828   -0.00558
C30   1    0.310034    0.331476    0.745483    11.00000    0.15882    0.10780 =
         0.22530   -0.01097    0.05214   -0.00247
C31   1    0.323127    0.338062    0.776821    11.00000    0.16938    0.10346 =
         0.22254   -0.01459    0.05639   -0.00263
C32   1    0.335308    0.343695    0.814705    11.00000    0.17401    0.11571 =
         0.22367   -0.01797    0.06662   -0.02646
C33   1    0.305541    0.368886    0.828775    11.00000    0.17578    0.14675 =
         0.22823   -0.03532    0.05651   -0.01005
AFIX  43
H33   2    0.278500    0.383357    0.813584    11.00000   -1.20000
AFIX   0
C34   1    0.316796    0.371977    0.865401    11.00000    0.19243    0.16376 =
         0.22854   -0.03742    0.06287   -0.00184
AFIX  43
H34   2    0.297310    0.388470    0.876042    11.00000   -1.20000
AFIX   0
C35   1    0.357103    0.350513    0.886273    11.00000    0.18634    0.17190 =
         0.22632   -0.02217    0.07682   -0.00876
AFIX  43
H35   2    0.363879    0.352999    0.911371    11.00000   -1.20000
AFIX   0
N36   3    0.387172    0.326759    0.874418    11.00000    0.18154    0.14148 =
         0.21814   -0.01175    0.08693   -0.02413
C37   1    0.375599    0.324362    0.838668    11.00000    0.17594    0.12710 =
         0.21740   -0.01029    0.07457   -0.01843
AFIX  43
H37   2    0.396660    0.308132    0.828953    11.00000   -1.20000
AFIX   0
C38   1    0.421985    0.254277    0.583591    11.00000    0.14241    0.18284 =
         0.24981   -0.06413    0.05017   -0.01369
C39   1    0.465643    0.244735    0.581326    11.00000    0.14341    0.17104 =
         0.23876   -0.05401    0.05590   -0.01277
C40   1    0.519067    0.236185    0.578943    11.00000    0.14536    0.18372 =
         0.24117   -0.06387    0.05404   -0.01010
C41   1    0.526335    0.215223    0.550859    11.00000    0.15007    0.22574 =
         0.26124   -0.09146    0.06033   -0.01189
AFIX  43
H41   2    0.496124    0.204449    0.534574    11.00000   -1.20000
AFIX   0
C42   1    0.578155    0.210267    0.546949    11.00000    0.14853    0.23570 =
         0.26898   -0.10461    0.06400   -0.01772
AFIX  43
H42   2    0.584154    0.196611    0.527674    11.00000   -1.20000
AFIX   0
C43   1    0.620659    0.225666    0.571746    11.00000    0.14810    0.20085 =
         0.25342   -0.08350    0.06277   -0.01921
AFIX  43
H43   2    0.656039    0.222582    0.568695    11.00000   -1.20000
AFIX   0
N44   3    0.615501    0.244636    0.599785    11.00000    0.15608    0.15493 =
         0.23576   -0.04714    0.06169   -0.00762
C45   1    0.565031    0.250162    0.602823    11.00000    0.14886    0.17303 =
         0.23949   -0.05396    0.05587   -0.01127
AFIX  43
H45   2    0.560419    0.264286    0.622191    11.00000   -1.20000
AFIX   0
RESI 4 CPP
N1    3    0.577216    0.529963    0.769589    11.00000    0.17215    0.11543 =
         0.25543   -0.01464    0.06560   -0.01633
C2    1    0.572240    0.511369    0.799840    11.00000    0.16963    0.13099 =
         0.25287   -0.00983    0.06250   -0.02306
C3    1    0.571923    0.524231    0.833389    11.00000    0.18591    0.14309 =
         0.25763   -0.01573    0.07012   -0.03682
AFIX  43
H3    2    0.574022    0.549332    0.838294    11.00000   -1.20000
AFIX   0
C4    1    0.568485    0.499660    0.859439    11.00000    0.18307    0.16627 =
         0.25803   -0.00424    0.06807   -0.04393
AFIX  43
H4A   2    0.568453    0.507925    0.882556    11.00000   -1.20000
AFIX   0
C5    1    0.565043    0.462623    0.852012    11.00000    0.19241    0.16570 =
         0.25763   -0.00438    0.05218   -0.04767
C6    1    0.565370    0.449732    0.818405    11.00000    0.18030    0.14886 =
         0.25927   -0.00274    0.05093   -0.03900
AFIX  43
H6    2    0.563544    0.424608    0.813618    11.00000   -1.20000
AFIX   0
C7    1    0.568417    0.474285    0.792017    11.00000    0.15735    0.12556 =
         0.25213   -0.00935    0.05545   -0.02259
C8    1    0.570186    0.470227    0.755187    11.00000    0.14404    0.11747 =
         0.25425   -0.00720    0.05621   -0.01460
C9    1    0.569016    0.440860    0.732685    11.00000    0.13779    0.11339 =
         0.25285   -0.00748    0.05906   -0.02176
AFIX  43
H9    2    0.565776    0.417047    0.740824    11.00000   -1.20000
AFIX   0
C10   1    0.572682    0.447025    0.698002    11.00000    0.13398    0.11682 =
         0.25457   -0.00840    0.06029   -0.01870
C11   1    0.575962    0.481843    0.685648    11.00000    0.14355    0.11639 =
         0.25191   -0.00870    0.06449   -0.01492
AFIX  43
H11   2    0.576891    0.485405    0.661620    11.00000   -1.20000
AFIX   0
C12   1    0.577905    0.511458    0.707569    11.00000    0.14389    0.11359 =
         0.25107   -0.00888    0.06078   -0.01399
AFIX  43
H12   2    0.580729    0.535208    0.699144    11.00000   -1.20000
AFIX   0
C13   1    0.575573    0.505150    0.742333    11.00000    0.15550    0.11428 =
         0.25160   -0.00985    0.06146   -0.00999
C14   1    0.580660    0.567864    0.765748    11.00000    0.15536    0.11373 =
         0.26676   -0.01610    0.06549   -0.01277
C15   1    0.620874    0.582765    0.752874    11.00000    0.15422    0.10679 =
         0.27339   -0.01378    0.06645   -0.00537
AFIX  43
H15   2    0.646449    0.567517    0.746266    11.00000   -1.20000
AFIX   0
C16   1    0.624734    0.620325    0.749330    11.00000    0.15805    0.10534 =
         0.29114   -0.01481    0.07456   -0.00889
C17   1    0.665627    0.636177    0.736093    11.00000    0.16674    0.11461 =
         0.30658   -0.01026    0.08625   -0.00910
AFIX  43
H17   2    0.692124    0.621228    0.730162    11.00000   -1.20000
AFIX   0
C18   1    0.667975    0.672746    0.731593    11.00000    0.17625    0.10903 =
         0.31579   -0.01420    0.08611   -0.00831
AFIX  43
H18   2    0.695799    0.682814    0.722511    11.00000   -1.20000
AFIX   0
C19   1    0.629098    0.695470    0.740439    11.00000    0.17889    0.10938 =
         0.33131   -0.01865    0.08964   -0.01012
C20   1    0.628825    0.733326    0.735632    11.00000    0.19195    0.11327 =
         0.35112   -0.01620    0.09358   -0.00823
AFIX  43
H20A  2    0.656128    0.744136    0.726552    11.00000   -1.20000
AFIX   0
C21   1    0.590325    0.754507    0.743737    11.00000    0.20122    0.11709 =
         0.37627   -0.02215    0.10173   -0.00687
AFIX  43
H21   2    0.590769    0.779721    0.739676    11.00000   -1.20000
AFIX   0
C22   1    0.550924    0.740173    0.757644    11.00000    0.19976    0.11502 =
         0.37771   -0.02697    0.10282   -0.00778
AFIX  43
H22   2    0.524693    0.755506    0.763385    11.00000   -1.20000
AFIX   0
C23   1    0.549111    0.702478    0.763522    11.00000    0.18309    0.11159 =
         0.36058   -0.03022    0.10108   -0.00890
C24   1    0.509743    0.686297    0.777978    11.00000    0.18041    0.12139 =
         0.35606   -0.03276    0.09548   -0.01312
AFIX  43
H24   2    0.483968    0.701243    0.784741    11.00000   -1.20000
AFIX   0
C25   1    0.507273    0.649987    0.782619    11.00000    0.17342    0.11923 =
         0.34570   -0.04511    0.09860   -0.01558
AFIX  43
H25   2    0.479950    0.640078    0.792285    11.00000   -1.20000
AFIX   0
C26   1    0.545227    0.627142    0.773087    11.00000    0.16176    0.11273 =
         0.31492   -0.02815    0.08329   -0.01311
C27   1    0.542880    0.589620    0.775896    11.00000    0.15726    0.11379 =
         0.29870   -0.03174    0.07409   -0.01909
AFIX  43
H27   2    0.515315    0.578907    0.784790    11.00000   -1.20000
AFIX   0
C28   1    0.588113    0.680183    0.754367    11.00000    0.17684    0.10798 =
         0.33272   -0.02398    0.09045   -0.00946
C29   1    0.586081    0.642288    0.759160    11.00000    0.15932    0.10943 =
         0.30872   -0.02703    0.07803   -0.01343
C30   1    0.561737    0.437254    0.879109    11.00000    0.22780    0.19141 =
         0.27039    0.00922    0.05086   -0.06339
C31   1    0.558021    0.414493    0.900257    11.00000    0.24732    0.21031 =
         0.27893    0.02372    0.05149   -0.06929
C32   1    0.544245    0.385756    0.921035    11.00000    0.25616    0.21936 =
         0.27141    0.02279    0.04752   -0.07200
C33   1    0.570578    0.382087    0.957200    11.00000    0.28511    0.23831 =
         0.27801    0.02746    0.03798   -0.08812
AFIX  43
H33   2    0.601075    0.396677    0.967712    11.00000   -1.20000
AFIX   0
C34   1    0.551943    0.357047    0.977628    11.00000    0.29245    0.24410 =
         0.27371    0.03102    0.03501   -0.08879
AFIX  43
H34   2    0.568752    0.354379    1.002348    11.00000   -1.20000
AFIX   0
C35   1    0.507914    0.336021    0.960739    11.00000    0.27740    0.23388 =
         0.25951    0.02210    0.04214   -0.08201
AFIX  43
H35   2    0.493993    0.319437    0.974716    11.00000   -1.20000
AFIX   0
N36   3    0.484180    0.337840    0.926061    11.00000    0.22991    0.21201 =
         0.24653    0.02523    0.05433   -0.05143
C37   1    0.501918    0.362084    0.906626    11.00000    0.23140    0.20065 =
         0.25459    0.01602    0.05877   -0.05969
AFIX  43
H37   2    0.484987    0.363331    0.881807    11.00000   -1.20000
AFIX   0
C38   1    0.573578    0.417175    0.674803    11.00000    0.14004    0.12750 =
         0.25625   -0.01335    0.06519   -0.02213
C39   1    0.577997    0.395145    0.653204    11.00000    0.14340    0.13785 =
         0.25359   -0.01326    0.05359   -0.01019
C40   1    0.586213    0.370668    0.626763    11.00000    0.15163    0.13191 =
         0.24176   -0.00445    0.05256   -0.00587
C41   1    0.567273    0.378317    0.590557    11.00000    0.17780    0.14907 =
         0.24433   -0.00218    0.04844    0.01376
AFIX  43
H41   2    0.544433    0.398495    0.582722    11.00000   -1.20000
AFIX   0
C42   1    0.582169    0.356156    0.566228    11.00000    0.18286    0.15041 =
         0.23649   -0.00002    0.04656    0.00974
AFIX  43
H42   2    0.570591    0.361171    0.541435    11.00000   -1.20000
AFIX   0
C43   1    0.614528    0.326279    0.578754    11.00000    0.15112    0.13640 =
         0.22892    0.00107    0.05336   -0.00908
AFIX  43
H43   2    0.624673    0.311142    0.561884    11.00000   -1.20000
AFIX   0
N44   3    0.631904    0.317882    0.613033    11.00000    0.13198    0.12730 =
         0.21999   -0.00536    0.05005   -0.01688
C45   1    0.617978    0.339616    0.636484    11.00000    0.12515    0.12526 =
         0.23005   -0.00421    0.05414   -0.02179
AFIX  43
H45   2    0.630202    0.333776    0.661072    11.00000   -1.20000
AFIX   0
RESI 5 CPP
N1    3    0.894888    0.288464    0.930796    11.00000    0.18420    0.19054 =
         0.23625    0.02218    0.04728    0.00719
C2    1    0.846114    0.277748    0.937539    11.00000    0.18186    0.21441 =
         0.24562    0.03532    0.04572    0.00393
C3    1    0.834787    0.271447    0.970060    11.00000    0.18650    0.22832 =
         0.24859    0.04077    0.05106    0.00459
AFIX  43
H3    2    0.862492    0.272283    0.991758    11.00000   -1.20000
AFIX   0
C4    1    0.781858    0.263931    0.969702    11.00000    0.19134    0.22878 =
         0.26161    0.04621    0.05563    0.00386
AFIX  43
H4    2    0.772621    0.260177    0.991559    11.00000   -1.20000
AFIX   0
C5    1    0.741952    0.261783    0.937833    11.00000    0.18647    0.21312 =
         0.25956    0.05572    0.05574   -0.00364
C6    1    0.753183    0.267128    0.904964    11.00000    0.17846    0.20164 =
         0.25925    0.04924    0.04841   -0.00088
AFIX  43
H6    2    0.725590    0.264836    0.883334    11.00000   -1.20000
AFIX   0
C7    1    0.806177    0.275944    0.904808    11.00000    0.17837    0.19906 =
         0.24680    0.03926    0.04751    0.00035
C8    1    0.831770    0.286016    0.877163    11.00000    0.16668    0.16103 =
         0.23756    0.02280    0.04279    0.00357
C9    1    0.813483    0.289541    0.840340    11.00000    0.16009    0.12894 =
         0.23568    0.01674    0.03930    0.00169
AFIX  43
H9    2    0.776675    0.284879    0.828466    11.00000   -1.20000
AFIX   0
C10   1    0.849762    0.299963    0.821193    11.00000    0.16447    0.12286 =
         0.22599    0.00373    0.03686   -0.00167
C11   1    0.904041    0.306425    0.838426    11.00000    0.16633    0.15542 =
         0.22624    0.00682    0.03945   -0.00781
AFIX  43
H11   2    0.928326    0.313210    0.824794    11.00000   -1.20000
AFIX   0
C12   1    0.923097    0.303118    0.875033    11.00000    0.16548    0.15828 =
         0.22846    0.00804    0.04129   -0.00180
AFIX  43
H12   2    0.960101    0.307401    0.886686    11.00000   -1.20000
AFIX   0
C13   1    0.886544    0.293360    0.894204    11.00000    0.17186    0.16384 =
         0.23423    0.01921    0.04474    0.00561
C14   1    0.943709    0.294051    0.957205    11.00000    0.18911    0.17631 =
         0.24139    0.01569    0.04069    0.01219
C15   1    0.989786    0.276611    0.955248    11.00000    0.18545    0.16435 =
         0.24124    0.01468    0.03791    0.00940
AFIX  43
H15   2    0.989403    0.260752    0.936010    11.00000   -1.20000
AFIX   0
C16   1    1.037907    0.282436    0.982125    11.00000    0.19284    0.16274 =
         0.25280    0.01309    0.03686    0.00872
C17   1    1.087170    0.265599    0.980818    11.00000    0.19169    0.17191 =
         0.26024    0.01649    0.03368    0.01419
AFIX  43
H17   2    1.087502    0.249032    0.962258    11.00000   -1.20000
AFIX   0
C18   1    1.133353    0.272942    1.005668    11.00000    0.19705    0.17834 =
         0.26875    0.01640    0.02663    0.00920
AFIX  43
H18   2    1.165874    0.261397    1.004270    11.00000   -1.20000
AFIX   0
C19   1    1.134915    0.297365    1.033835    11.00000    0.21417    0.18657 =
         0.27165    0.00764    0.02669    0.00975
C20   1    1.183753    0.306280    1.059345    11.00000    0.23091    0.21688 =
         0.29516   -0.01328    0.01472    0.01692
AFIX  43
H20   2    1.216640    0.295141    1.058099    11.00000   -1.20000
AFIX   0
C21   1    1.184191    0.330582    1.085608    11.00000    0.23930    0.23135 =
         0.30163   -0.02330    0.01347    0.01834
AFIX  43
H21   2    1.217454    0.336124    1.102406    11.00000   -1.20000
AFIX   0
C22   1    1.137523    0.347262    1.088327    11.00000    0.24491    0.22620 =
         0.29353   -0.01124    0.01702    0.02056
AFIX  43
H22   2    1.138983    0.364275    1.106803    11.00000   -1.20000
AFIX   0
C23   1    1.087211    0.339354    1.063849    11.00000    0.23009    0.20344 =
         0.27379   -0.00033    0.02414    0.01827
C24   1    1.037837    0.356203    1.064722    11.00000    0.23847    0.21386 =
         0.27902   -0.00884    0.02415    0.02084
AFIX  43
H24   2    1.037391    0.372600    1.083399    11.00000   -1.20000
AFIX   0
C25   1    0.991557    0.349435    1.039611    11.00000    0.22633    0.21457 =
         0.27232   -0.01519    0.03118    0.02896
AFIX  43
H25   2    0.959304    0.361519    1.040718    11.00000   -1.20000
AFIX   0
C26   1    0.989854    0.324753    1.011630    11.00000    0.21308    0.19783 =
         0.25967   -0.00376    0.03194    0.02246
C27   1    0.942534    0.317675    0.984529    11.00000    0.20550    0.19375 =
         0.24969    0.00706    0.03680    0.02283
AFIX  43
H27   2    0.909553    0.329182    0.984981    11.00000   -1.20000
AFIX   0
C28   1    1.086805    0.314211    1.036422    11.00000    0.21689    0.17961 =
         0.26098    0.01413    0.02806    0.00883
C29   1    1.037775    0.306743    1.010186    11.00000    0.20807    0.17813 =
         0.25238    0.01081    0.03687    0.01251
C30   1    0.687019    0.254608    0.938213    11.00000    0.19387    0.22681 =
         0.28277    0.06594    0.06454   -0.00782
C31   1    0.645384    0.248529    0.945505    11.00000    0.19925    0.24657 =
         0.30724    0.07348    0.07318   -0.01254
C32   1    0.592661    0.244980    0.951368    11.00000    0.19738    0.25628 =
         0.30595    0.08727    0.07244   -0.01356
C33   1    0.582287    0.221428    0.976690    11.00000    0.20622    0.28658 =
         0.32328    0.11175    0.07336   -0.01550
AFIX  43
H33   2    0.610168    0.206411    0.990305    11.00000   -1.20000
AFIX   0
C34   1    0.530597    0.220268    0.981690    11.00000    0.20697    0.29769 =
         0.32416    0.12377    0.07458   -0.01137
AFIX  43
H34   2    0.522271    0.204954    0.999104    11.00000   -1.20000
AFIX   0
C35   1    0.491624    0.242205    0.960416    11.00000    0.20645    0.28081 =
         0.30841    0.10780    0.07764   -0.01713
AFIX  43
H35   2    0.456080    0.241259    0.963610    11.00000   -1.20000
AFIX   0
N36   3    0.500405    0.264473    0.935863    11.00000    0.19195    0.23917 =
         0.27658    0.07597    0.07099   -0.02053
C37   1    0.550489    0.266019    0.931675    11.00000    0.19392    0.22793 =
         0.28594    0.07632    0.07215   -0.01918
AFIX  43
H37   2    0.557594    0.282186    0.914505    11.00000   -1.20000
AFIX   0
C38   1    0.829502    0.306667    0.783740    11.00000    0.17203    0.10713 =
         0.22253   -0.00476    0.03743   -0.00607
C39   1    0.814624    0.313521    0.752768    11.00000    0.16645    0.10568 =
         0.22010   -0.00432    0.03714   -0.01374
C40   1    0.795822    0.319536    0.715087    11.00000    0.14753    0.11099 =
         0.21485   -0.00869    0.04254   -0.00976
C41   1    0.818800    0.346388    0.698584    11.00000    0.13689    0.10570 =
         0.21455   -0.00677    0.04124   -0.00032
AFIX  43
H41   2    0.846590    0.361476    0.712191    11.00000   -1.20000
AFIX   0
C42   1    0.800407    0.350633    0.662108    11.00000    0.13249    0.11126 =
         0.21189   -0.00310    0.04487   -0.00252
AFIX  43
H42   2    0.815848    0.368179    0.649929    11.00000   -1.20000
AFIX   0
C43   1    0.759433    0.328872    0.644145    11.00000    0.13425    0.13110 =
         0.20640   -0.01481    0.05694   -0.01090
AFIX  43
H43   2    0.746521    0.332459    0.619165    11.00000   -1.20000
AFIX   0
N44   3    0.735816    0.302918    0.658598    11.00000    0.13021    0.12161 =
         0.21012   -0.00833    0.05998   -0.00535
C45   1    0.754488    0.298552    0.693848    11.00000    0.13609    0.11444 =
         0.21168   -0.01802    0.05564   -0.01018
AFIX  43
H45   2    0.738818    0.280231    0.705004    11.00000   -1.20000
AFIX   0
RESI 6 PD
PD3   4    1.170247    0.488334    0.633710    11.00000    0.20631    0.11508 =
         0.30371    0.02487    0.11871    0.02293
PD4   4    0.943000    0.456154    0.896517    11.00000    0.21833    0.12327 =
         0.22167    0.00193    0.05528    0.00198
RESI 7 CPP
N1    3    1.087074    0.224262    0.769236    11.00000    0.16900    0.09642 =
         0.26370   -0.00617    0.06497   -0.00492
C2    1    1.085771    0.249332    0.742404    11.00000    0.15852    0.09136 =
         0.26089   -0.00951    0.07099   -0.00368
C3    1    1.088772    0.244418    0.707561    11.00000    0.16597    0.09686 =
         0.26521   -0.01391    0.07340   -0.00132
AFIX  43
H3    2    1.092903    0.220985    0.698819    11.00000   -1.20000
AFIX   0
C4    1    1.085637    0.274249    0.685826    11.00000    0.15461    0.10119 =
         0.26303   -0.01269    0.07818   -0.00082
AFIX  43
H4    2    1.087577    0.271201    0.661932    11.00000   -1.20000
AFIX   0
C5    1    1.079656    0.308822    0.698504    11.00000    0.15143    0.10372 =
         0.25749   -0.00977    0.07346    0.00004
C6    1    1.076279    0.314071    0.733425    11.00000    0.14612    0.09842 =
         0.25798   -0.01306    0.07267   -0.00190
AFIX  43
H6    2    1.071904    0.337570    0.741929    11.00000   -1.20000
AFIX   0
C7    1    1.079456    0.284113    0.755619    11.00000    0.15441    0.09585 =
         0.25766   -0.01116    0.06859   -0.00637
C8    1    1.077231    0.279491    0.792248    11.00000    0.16262    0.10215 =
         0.25854   -0.01005    0.06627   -0.00893
C9    1    1.072449    0.303340    0.818965    11.00000    0.15698    0.10544 =
         0.26053   -0.01351    0.06569   -0.01808
AFIX  43
H9    2    1.069209    0.328490    0.814417    11.00000   -1.20000
AFIX   0
C10   1    1.072480    0.289863    0.852370    11.00000    0.17114    0.10877 =
         0.25545   -0.01233    0.06609   -0.02056
C11   1    1.077927    0.252924    0.859295    11.00000    0.19848    0.11543 =
         0.26438   -0.00874    0.06910   -0.01622
AFIX  43
H11   2    1.078557    0.244187    0.882365    11.00000   -1.20000
AFIX   0
C12   1    1.082407    0.228942    0.833041    11.00000    0.20446    0.10905 =
         0.26229   -0.00564    0.06868   -0.01441
AFIX  43
H12   2    1.085687    0.203828    0.837789    11.00000   -1.20000
AFIX   0
C13   1    1.082026    0.242198    0.799649    11.00000    0.17587    0.10171 =
         0.26232   -0.00662    0.06562   -0.00695
C14   1    1.091105    0.186314    0.765790    11.00000    0.15085    0.09285 =
         0.26132   -0.00051    0.06330   -0.00941
C15   1    1.051974    0.164795    0.774260    11.00000    0.14826    0.09886 =
         0.26615    0.00635    0.06056   -0.00571
AFIX  43
H15   2    1.023291    0.175582    0.781938    11.00000   -1.20000
AFIX   0
C16   1    1.054473    0.126871    0.771543    11.00000    0.15144    0.09827 =
         0.27259    0.00593    0.05727   -0.00446
C17   1    1.013853    0.103833    0.778804    11.00000    0.15580    0.10254 =
         0.29513    0.01120    0.06095   -0.00473
AFIX  43
H17   2    0.985251    0.113790    0.787176    11.00000   -1.20000
AFIX   0
C18   1    1.016088    0.068168    0.773808    11.00000    0.16009    0.09670 =
         0.29554    0.01117    0.06624   -0.00699
AFIX  43
H18   2    0.988402    0.053309    0.778345    11.00000   -1.20000
AFIX   0
C19   1    1.058534    0.051934    0.761951    11.00000    0.16006    0.09976 =
         0.27375    0.01275    0.05785   -0.00209
C20   1    1.062205    0.014221    0.757258    11.00000    0.16390    0.09335 =
         0.27925    0.00829    0.06171   -0.00439
AFIX  43
H20   2    1.034729   -0.001088    0.761410    11.00000   -1.20000
AFIX   0
C21   1    1.104342   -0.000341    0.746933    11.00000    0.16584    0.10321 =
         0.27721    0.00796    0.05722    0.00159
AFIX  43
H21   2    1.105914   -0.025723    0.744288    11.00000   -1.20000
AFIX   0
C22   1    1.144243    0.020359    0.740293    11.00000    0.16133    0.10957 =
         0.26131    0.00876    0.04985    0.00245
AFIX  43
H22   2    1.173278    0.009315    0.733214    11.00000   -1.20000
AFIX   0
C23   1    1.143065    0.058279    0.743807    11.00000    0.15267    0.10580 =
         0.25611    0.00666    0.05074    0.00494
C24   1    1.182492    0.081248    0.736029    11.00000    0.16093    0.10712 =
         0.26031    0.00296    0.05801    0.00316
AFIX  43
H24   2    1.211888    0.070986    0.728739    11.00000   -1.20000
AFIX   0
C25   1    1.179498    0.117310    0.738679    11.00000    0.15319    0.11013 =
         0.27090    0.00075    0.05890    0.00239
AFIX  43
H25   2    1.205894    0.131947    0.732236    11.00000   -1.20000
AFIX   0
C26   1    1.137593    0.133924    0.750936    11.00000    0.14568    0.10294 =
         0.25804    0.00007    0.05176   -0.00377
C27   1    1.132807    0.171384    0.754581    11.00000    0.14770    0.09994 =
         0.25630    0.00188    0.05887   -0.00583
AFIX  43
H27   2    1.159216    0.186762    0.749120    11.00000   -1.20000
AFIX   0
C28   1    1.099948    0.073555    0.755305    11.00000    0.15279    0.09454 =
         0.25632    0.01279    0.05058    0.00270
C29   1    1.097862    0.111561    0.759728    11.00000    0.14943    0.09930 =
         0.26456    0.00978    0.05257   -0.00098
C30   1    1.078060    0.339162    0.675373    11.00000    0.15640    0.10185 =
         0.25445   -0.01045    0.07169    0.00232
C31   1    1.081158    0.361692    0.654344    11.00000    0.18476    0.11385 =
         0.26635    0.00531    0.08198    0.01447
C32   1    1.088974    0.388222    0.629352    11.00000    0.21827    0.11638 =
         0.27333    0.01042    0.09451    0.01222
C33   1    1.071452    0.381657    0.592753    11.00000    0.29178    0.13170 =
         0.27707    0.00816    0.09504   -0.00487
AFIX  43
H33   2    1.051592    0.360444    0.584090    11.00000   -1.20000
AFIX   0
C34   1    1.083398    0.406522    0.569121    11.00000    0.31291    0.14615 =
         0.28139    0.01773    0.10114   -0.01196
AFIX  43
H34   2    1.071541    0.402827    0.544108    11.00000   -1.20000
AFIX   0
C35   1    1.112609    0.436356    0.582862    11.00000    0.29017    0.13231 =
         0.28326    0.01948    0.09734    0.00349
AFIX  43
H35   2    1.122208    0.452686    0.566718    11.00000   -1.20000
AFIX   0
N36   3    1.128441    0.443970    0.617388    11.00000    0.22335    0.12432 =
         0.28326    0.01859    0.10236    0.02293
C37   1    1.116149    0.420339    0.640052    11.00000    0.20419    0.10998 =
         0.27489    0.00691    0.09640    0.02088
AFIX  43
H37   2    1.126568    0.425829    0.664772    11.00000   -1.20000
AFIX   0
C38   1    1.065522    0.314719    0.878881    11.00000    0.17498    0.12132 =
         0.25659   -0.01535    0.06632   -0.02167
C39   1    1.060424    0.335565    0.901042    11.00000    0.20017    0.11242 =
         0.24537   -0.00555    0.06512   -0.01244
C40   1    1.046421    0.363954    0.921899    11.00000    0.21965    0.11551 =
         0.22832    0.00142    0.05571    0.00684
C41   1    1.068331    0.366034    0.958506    11.00000    0.23638    0.12193 =
         0.22848   -0.00280    0.05016    0.02337
AFIX  43
H41   2    1.094966    0.349262    0.970456    11.00000   -1.20000
AFIX   0
C42   1    1.050520    0.393092    0.977235    11.00000    0.24415    0.13117 =
         0.22091   -0.00205    0.04532    0.03079
AFIX  43
H42   2    1.064558    0.395546    1.002276    11.00000   -1.20000
AFIX   0
C43   1    1.011588    0.416324    0.958062    11.00000    0.23514    0.11678 =
         0.21148   -0.00479    0.05041    0.02427
AFIX  43
H43   2    0.998672    0.434391    0.971073    11.00000   -1.20000
AFIX   0
N44   3    0.990498    0.415640    0.922863    11.00000    0.21736    0.10795 =
         0.21071   -0.00533    0.05267    0.00742
C45   1    1.008524    0.389652    0.905335    11.00000    0.21955    0.11396 =
         0.21776   -0.00357    0.05746    0.00369
AFIX  43
H45   2    0.994792    0.388584    0.880173    11.00000   -1.20000
AFIX   0
RESI 8 CPP
N1    3    1.385574    0.449030    0.936479    11.00000    0.25081    0.27886 =
         0.31189   -0.01448    0.06607    0.03818
C2    1    1.381050    0.449807    0.899854    11.00000    0.22107    0.21746 =
         0.30837   -0.02098    0.06652    0.01059
C3    1    1.415714    0.437446    0.880120    11.00000    0.21967    0.18185 =
         0.30888   -0.01303    0.07127    0.00240
AFIX  43
H3    2    1.450852    0.428858    0.891797    11.00000   -1.20000
AFIX   0
C4    1    1.398288    0.437836    0.843235    11.00000    0.21517    0.17058 =
         0.30748   -0.01777    0.07262    0.00171
AFIX  43
H4    2    1.421672    0.428989    0.829791    11.00000   -1.20000
AFIX   0
C5    1    1.347215    0.450909    0.825325    11.00000    0.20975    0.14866 =
         0.30018   -0.01235    0.07859   -0.00808
C6    1    1.313277    0.464691    0.845009    11.00000    0.19958    0.15724 =
         0.29867   -0.02370    0.07186   -0.02143
AFIX  43
H6    2    1.279167    0.474734    0.833164    11.00000   -1.20000
AFIX   0
C7    1    1.329625    0.463655    0.882055    11.00000    0.21550    0.19979 =
         0.29989   -0.02201    0.07186    0.00149
C8    1    1.301904    0.471594    0.909255    11.00000    0.22913    0.25100 =
         0.30071   -0.02623    0.06995    0.01765
C9    1    1.250668    0.485220    0.908193    11.00000    0.21882    0.26418 =
         0.29415   -0.03902    0.06481    0.01736
AFIX  43
H9    2    1.225910    0.491270    0.886149    11.00000   -1.20000
AFIX   0
C10   1    1.236706    0.489734    0.940207    11.00000    0.22544    0.28843 =
         0.29990   -0.04428    0.06827    0.02209
C11   1    1.272444    0.481067    0.972855    11.00000    0.23517    0.31311 =
         0.30407   -0.04074    0.06189    0.03266
AFIX  43
H11   2    1.261925    0.484737    0.994285    11.00000   -1.20000
AFIX   0
C12   1    1.323247    0.467123    0.974244    11.00000    0.24614    0.31857 =
         0.30506   -0.02996    0.06472    0.03175
AFIX  43
H12   2    1.347650    0.460951    0.996386    11.00000   -1.20000
AFIX   0
C13   1    1.337590    0.462395    0.942376    11.00000    0.24729    0.29069 =
         0.30431   -0.02193    0.06732    0.03333
C14   1    1.429535    0.437894    0.965539    11.00000    0.29148    0.29710 =
         0.34321   -0.00626    0.03532    0.04429
C15   1    1.423704    0.411991    0.990411    11.00000    0.31642    0.31389 =
         0.35162    0.00725    0.02854    0.03405
AFIX  43
H15   2    1.389950    0.400091    0.987486    11.00000   -1.20000
AFIX   0
C16   1    1.467678    0.403310    1.019958    11.00000    0.33839    0.32173 =
         0.36502    0.01098    0.01723    0.04695
C17   1    1.463965    0.376342    1.045139    11.00000    0.35706    0.34471 =
         0.37957    0.02325    0.01483    0.03959
AFIX  43
H17   2    1.431080    0.363395    1.042303    11.00000   -1.20000
AFIX   0
C18   1    1.506965    0.368796    1.073314    11.00000    0.36063    0.33717 =
         0.39310    0.02520    0.00148    0.04323
AFIX  43
H18   2    1.503064    0.351149    1.090160    11.00000   -1.20000
AFIX   0
C19   1    1.557603    0.386724    1.078115    11.00000    0.35616    0.32449 =
         0.38738    0.02082    0.00471    0.05043
C20   1    1.603176    0.380151    1.106986    11.00000    0.35914    0.31861 =
         0.39486    0.02367   -0.00600    0.04897
AFIX  43
H20   2    1.599665    0.364214    1.125366    11.00000   -1.20000
AFIX   0
C21   1    1.651957    0.395952    1.109272    11.00000    0.36382    0.32315 =
         0.39736    0.03548   -0.00292    0.05078
AFIX  43
H21   2    1.681794    0.390280    1.128845    11.00000   -1.20000
AFIX   0
C22   1    1.659035    0.419678    1.084207    11.00000    0.35474    0.32076 =
         0.39702    0.02997    0.00139    0.05826
AFIX  43
H22   2    1.693650    0.429959    1.085998    11.00000   -1.20000
AFIX   0
C23   1    1.614394    0.428937    1.055413    11.00000    0.34305    0.30989 =
         0.38204    0.01573    0.00756    0.05912
C24   1    1.618963    0.455217    1.029882    11.00000    0.33131    0.30954 =
         0.38192    0.01212    0.01298    0.06211
AFIX  43
H24   2    1.652838    0.466488    1.031425    11.00000   -1.20000
AFIX   0
C25   1    1.574807    0.464316    1.003139    11.00000    0.31514    0.29369 =
         0.37193    0.00153    0.01686    0.06210
AFIX  43
H25   2    1.578244    0.482417    0.986601    11.00000   -1.20000
AFIX   0
C26   1    1.524231    0.447591    0.999381    11.00000    0.31120    0.28491 =
         0.36185   -0.00896    0.02223    0.06221
C27   1    1.479306    0.455199    0.970321    11.00000    0.29544    0.28784 =
         0.35837   -0.00196    0.03279    0.05136
AFIX  43
H27   2    1.483170    0.472774    0.953399    11.00000   -1.20000
AFIX   0
C28   1    1.563595    0.412418    1.052629    11.00000    0.34372    0.31013 =
         0.37961    0.00956    0.01030    0.05375
C29   1    1.518125    0.421242    1.024275    11.00000    0.33213    0.30444 =
         0.36475    0.00146    0.01878    0.05436
C30   1    1.328153    0.448382    0.787065    11.00000    0.21117    0.13182 =
         0.29768   -0.00657    0.08476   -0.00278
C31   1    1.309744    0.444960    0.755383    11.00000    0.19573    0.10170 =
         0.29544   -0.00022    0.09492    0.00489
C32   1    1.290396    0.439355    0.717555    11.00000    0.17798    0.09295 =
         0.29256    0.00503    0.10346   -0.00340
C33   1    1.311289    0.412363    0.699705    11.00000    0.18147    0.09272 =
         0.29483    0.00584    0.10748   -0.00980
AFIX  43
H33   2    1.338376    0.396411    0.712669    11.00000   -1.20000
AFIX   0
C34   1    1.292164    0.409063    0.662933    11.00000    0.18433    0.10231 =
         0.29631    0.00971    0.10762    0.00087
AFIX  43
H34   2    1.306685    0.391242    0.650520    11.00000   -1.20000
AFIX   0
C35   1    1.252300    0.431682    0.644818    11.00000    0.19793    0.11167 =
         0.29135    0.01256    0.11301    0.01447
AFIX  43
H35   2    1.239430    0.429164    0.619706    11.00000   -1.20000
AFIX   0
N36   3    1.230623    0.457326    0.661145    11.00000    0.19928    0.11220 =
         0.28638    0.01536    0.11602    0.01621
C37   1    1.250002    0.460790    0.696296    11.00000    0.18777    0.10492 =
         0.28844    0.00996    0.11420    0.00825
AFIX  43
H37   2    1.235119    0.479294    0.707714    11.00000   -1.20000
AFIX   0
C38   1    1.183442    0.502782    0.938925    11.00000    0.22189    0.26720 =
         0.30094   -0.05354    0.06657    0.01214
C39   1    1.139873    0.513128    0.940840    11.00000    0.21814    0.23285 =
         0.28494   -0.05720    0.06550    0.00204
C40   1    1.083867    0.516510    0.940050    11.00000    0.21861    0.18177 =
         0.25982   -0.04754    0.06547    0.00077
C41   1    1.066025    0.543829    0.958673    11.00000    0.22332    0.18172 =
         0.26981   -0.05290    0.06940   -0.00055
AFIX  43
H41   2    1.090129    0.562093    0.970462    11.00000   -1.20000
AFIX   0
C42   1    1.012180    0.543773    0.959625    11.00000    0.21939    0.16164 =
         0.26756   -0.04591    0.07020   -0.00002
AFIX  43
H42   2    0.998888    0.561947    0.972323    11.00000   -1.20000
AFIX   0
C43   1    0.978430    0.517249    0.942071    11.00000    0.21818    0.15210 =
         0.24879   -0.03747    0.07002   -0.00113
AFIX  43
H43   2    0.941693    0.517518    0.943005    11.00000   -1.20000
AFIX   0
N44   3    0.994587    0.490934    0.923644    11.00000    0.20716    0.12578 =
         0.21991   -0.00971    0.06704    0.00908
C45   1    1.045835    0.491140    0.922607    11.00000    0.21066    0.15731 =
         0.22467   -0.02372    0.06060    0.00549
AFIX  43
H45   2    1.057497    0.472899    0.909163    11.00000   -1.20000
AFIX   0
RESI 9 CPP
N1    3    0.714467    0.464203    0.599289    11.00000    0.18986    0.27793 =
         0.25795    0.07758    0.02924   -0.04001
C2    1    0.760021    0.477776    0.590899    11.00000    0.19027    0.23997 =
         0.24820    0.05428    0.04009   -0.02956
C3    1    0.765996    0.492636    0.559387    11.00000    0.20006    0.27125 =
         0.26102    0.06853    0.04959   -0.02718
AFIX  43
H3    2    0.735954    0.494526    0.539065    11.00000   -1.20000
AFIX   0
C4    1    0.816543    0.504584    0.558274    11.00000    0.19903    0.27168 =
         0.27346    0.06668    0.05773   -0.01658
AFIX  43
H4    2    0.821121    0.514809    0.536854    11.00000   -1.20000
AFIX   0
C5    1    0.861033    0.502036    0.587762    11.00000    0.19045    0.23425 =
         0.27069    0.05658    0.06635   -0.00711
C6    1    0.854866    0.487657    0.619725    11.00000    0.17676    0.18817 =
         0.25784    0.03810    0.05838   -0.00766
AFIX  43
H6    2    0.884799    0.486599    0.640189    11.00000   -1.20000
AFIX   0
C7    1    0.804473    0.474964    0.621151    11.00000    0.17556    0.18492 =
         0.23905    0.03234    0.05382   -0.00776
C8    1    0.784771    0.458613    0.649234    11.00000    0.16767    0.14835 =
         0.23367    0.01829    0.05011   -0.00258
C9    1    0.808537    0.448850    0.684387    11.00000    0.16019    0.12026 =
         0.22538    0.00688    0.05250    0.00212
AFIX  43
H9    2    0.845838    0.453450    0.694865    11.00000   -1.20000
AFIX   0
C10   1    0.776877    0.432216    0.704049    11.00000    0.16342    0.12387 =
         0.22374    0.00663    0.05214   -0.00176
C11   1    0.722383    0.425591    0.689100    11.00000    0.16163    0.13847 =
         0.23562    0.02012    0.05006   -0.00723
AFIX  43
H11   2    0.701554    0.414222    0.702957    11.00000   -1.20000
AFIX   0
C12   1    0.697887    0.435294    0.654292    11.00000    0.17145    0.15504 =
         0.23911    0.02356    0.04879   -0.00729
AFIX  43
H12   2    0.660509    0.430698    0.644095    11.00000   -1.20000
AFIX   0
C13   1    0.729106    0.451899    0.634572    11.00000    0.17114    0.18469 =
         0.24587    0.03866    0.04482   -0.00842
C14   1    0.659855    0.464090    0.577833    11.00000    0.20586    0.35628 =
         0.30954    0.13107    0.00597   -0.06847
C15   1    0.619734    0.481946    0.589133    11.00000    0.21312    0.38115 =
         0.33108    0.13564    0.01237   -0.05857
AFIX  43
H15   2    0.629631    0.495690    0.610461    11.00000   -1.20000
AFIX   0
C16   1    0.564811    0.480398    0.570067    11.00000    0.22465    0.41562 =
         0.36030    0.14961   -0.00605   -0.06247
C17   1    0.522840    0.497014    0.581849    11.00000    0.22902    0.44155 =
         0.37794    0.14550   -0.00461   -0.05372
AFIX  43
H17   2    0.531720    0.511063    0.603002    11.00000   -1.20000
AFIX   0
C18   1    0.469785    0.493270    0.563422    11.00000    0.23787    0.44338 =
         0.39168    0.16431   -0.01179   -0.06090
AFIX  43
H18   2    0.442459    0.504754    0.571972    11.00000   -1.20000
AFIX   0
C19   1    0.454847    0.472529    0.531757    11.00000    0.24400    0.43467 =
         0.38183    0.17069   -0.01666   -0.07486
C20   1    0.400662    0.467552    0.511814    11.00000    0.25803    0.45559 =
         0.40659    0.16524   -0.01752   -0.08432
AFIX  43
H20   2    0.372179    0.477942    0.520004    11.00000   -1.20000
AFIX   0
C21   1    0.388511    0.448040    0.480930    11.00000    0.26731    0.46951 =
         0.41501    0.15524   -0.02322   -0.07637
AFIX  43
H21   2    0.351710    0.445484    0.467910    11.00000   -1.20000
AFIX   0
C22   1    0.428010    0.432094    0.468288    11.00000    0.25416    0.46529 =
         0.41329    0.15359   -0.02844   -0.08113
AFIX  43
H22   2    0.418555    0.418876    0.446622    11.00000   -1.20000
AFIX   0
C23   1    0.483212    0.435357    0.487653    11.00000    0.25273    0.44635 =
         0.38731    0.15005   -0.02631   -0.08283
C24   1    0.525428    0.418423    0.476293    11.00000    0.24920    0.45483 =
         0.38239    0.13282   -0.03129   -0.09144
AFIX  43
H24   2    0.516668    0.404688    0.454938    11.00000   -1.20000
AFIX   0
C25   1    0.577985    0.421263    0.495040    11.00000    0.25423    0.45419 =
         0.36812    0.11526   -0.02309   -0.08507
AFIX  43
H25   2    0.605289    0.409286    0.486871    11.00000   -1.20000
AFIX   0
C26   1    0.592484    0.441960    0.526721    11.00000    0.22988    0.42200 =
         0.35130    0.13235   -0.01627   -0.08955
C27   1    0.647194    0.444388    0.546883    11.00000    0.22371    0.39235 =
         0.31631    0.11782    0.00144   -0.08540
AFIX  43
H27   2    0.674877    0.432482    0.539048    11.00000   -1.20000
AFIX   0
C28   1    0.495903    0.455951    0.519166    11.00000    0.24653    0.42617 =
         0.37574    0.16709   -0.01600   -0.08184
C29   1    0.551508    0.459698    0.538545    11.00000    0.23670    0.41377 =
         0.35393    0.15280   -0.00873   -0.07785
C30   1    0.913773    0.513583    0.585315    11.00000    0.18720    0.22486 =
         0.30656    0.07498    0.07870    0.00278
C31   1    0.959492    0.520901    0.585407    11.00000    0.18782    0.20987 =
         0.35066    0.10121    0.09300    0.01385
C32   1    1.013615    0.529868    0.584174    11.00000    0.18623    0.18984 =
         0.38330    0.11047    0.10534    0.02739
C33   1    1.023721    0.554680    0.559784    11.00000    0.19113    0.20826 =
         0.40896    0.13160    0.11071    0.03411
AFIX  43
H33   2    0.994478    0.567210    0.544320    11.00000   -1.20000
AFIX   0
C34   1    1.076229    0.561100    0.558049    11.00000    0.19077    0.20844 =
         0.41508    0.14253    0.11288    0.02976
AFIX  43
H34   2    1.083481    0.577613    0.541210    11.00000   -1.20000
AFIX   0
C35   1    1.117931    0.542901    0.581416    11.00000    0.18337    0.19469 =
         0.39696    0.12626    0.12349    0.03113
AFIX  43
H35   2    1.154083    0.547556    0.580553    11.00000   -1.20000
AFIX   0
N36   3    1.109581    0.519201    0.605004    11.00000    0.17916    0.14970 =
         0.36138    0.08502    0.12024    0.02749
C37   1    1.058951    0.513006    0.606488    11.00000    0.17880    0.15744 =
         0.36276    0.09504    0.11562    0.02508
AFIX  43
H37   2    1.053250    0.496242    0.623607    11.00000   -1.20000
AFIX   0
C38   1    0.800391    0.422882    0.740687    11.00000    0.17271    0.10192 =
         0.22046    0.00398    0.05587    0.00077
C39   1    0.814982    0.415335    0.771513    11.00000    0.17763    0.09934 =
         0.21722    0.00280    0.05253   -0.00152
C40   1    0.831561    0.408702    0.808957    11.00000    0.18498    0.11154 =
         0.21718    0.00435    0.05682    0.00141
C41   1    0.803624    0.383916    0.824271    11.00000    0.19056    0.11090 =
         0.22114    0.00576    0.05392   -0.00292
AFIX  43
H41   2    0.774310    0.370644    0.809756    11.00000   -1.20000
AFIX   0
C42   1    0.818750    0.378721    0.860679    11.00000    0.20758    0.13027 =
         0.22198    0.01049    0.05503   -0.00974
AFIX  43
H42   2    0.800200    0.361844    0.871577    11.00000   -1.20000
AFIX   0
C43   1    0.861568    0.398650    0.880987    11.00000    0.21517    0.13889 =
         0.21680    0.01450    0.05199   -0.02037
AFIX  43
H43   2    0.871848    0.395181    0.906065    11.00000   -1.20000
AFIX   0
N44   3    0.888797    0.422327    0.866968    11.00000    0.21170    0.12587 =
         0.21166    0.01116    0.04954   -0.01648
C45   1    0.874563    0.426987    0.831562    11.00000    0.19416    0.11923 =
         0.21255    0.00837    0.05631   -0.00857
AFIX  43
H45   2    0.894707    0.443500    0.821437    11.00000   -1.20000
AFIX   0
RESI 10 CPP
N1    3    1.088489    0.721076    0.801821    11.00000    0.16193    0.09055 =
         0.29564    0.00358    0.07651   -0.00029
C2    1    1.116850    0.703853    0.780542    11.00000    0.16219    0.09348 =
         0.29952    0.00868    0.07667    0.00944
C3    1    1.152848    0.717643    0.762586    11.00000    0.16574    0.10428 =
         0.30864    0.01894    0.08007    0.01467
AFIX  43
H3    2    1.161255    0.742608    0.763655    11.00000   -1.20000
AFIX   0
C4    1    1.176230    0.694283    0.743099    11.00000    0.16220    0.11192 =
         0.30686    0.01264    0.07635    0.01534
AFIX  43
H4    2    1.200923    0.703287    0.730698    11.00000   -1.20000
AFIX   0
C5    1    1.163749    0.657606    0.741565    11.00000    0.15895    0.11032 =
         0.30091    0.01747    0.07141    0.02060
C6    1    1.127318    0.643713    0.759127    11.00000    0.15448    0.10379 =
         0.29280    0.00927    0.06349    0.01642
AFIX  43
H6    2    1.118866    0.618752    0.757724    11.00000   -1.20000
AFIX   0
C7    1    1.103358    0.666785    0.778794    11.00000    0.15530    0.09499 =
         0.29074    0.01022    0.06598    0.01055
C8    1    1.064931    0.661847    0.799905    11.00000    0.15100    0.08888 =
         0.28386    0.00712    0.06361    0.00702
C9    1    1.035402    0.632659    0.807419    11.00000    0.16205    0.09630 =
         0.27480    0.00511    0.06076    0.00276
AFIX  43
H9    2    1.040550    0.609335    0.798809    11.00000   -1.20000
AFIX   0
C10   1    0.998436    0.637828    0.827543    11.00000    0.16264    0.10297 =
         0.27965   -0.00085    0.06489    0.00075
C11   1    0.992080    0.671750    0.841525    11.00000    0.16232    0.10324 =
         0.28982   -0.00448    0.06781   -0.00693
AFIX  43
H11   2    0.967577    0.674704    0.855935    11.00000   -1.20000
AFIX   0
C12   1    1.020951    0.700880    0.834623    11.00000    0.15915    0.10057 =
         0.29648   -0.00196    0.07210    0.00134
AFIX  43
H12   2    1.016455    0.723971    0.843980    11.00000   -1.20000
AFIX   0
C13   1    1.056902    0.695845    0.813646    11.00000    0.15755    0.09155 =
         0.29566    0.00651    0.07403    0.00440
C14   1    1.084803    0.758693    0.807187    11.00000    0.15714    0.08903 =
         0.27890    0.00606    0.06525    0.00314
C15   1    1.092869    0.772589    0.840923    11.00000    0.16590    0.10035 =
         0.27766    0.00446    0.06164    0.00750
AFIX  43
H15   2    1.105582    0.757341    0.860991    11.00000   -1.20000
AFIX   0
C16   1    1.082470    0.809319    0.846125    11.00000    0.15648    0.09913 =
         0.28172    0.00159    0.06567    0.00127
C17   1    1.086987    0.824398    0.880106    11.00000    0.17234    0.11002 =
         0.28725   -0.00061    0.06883   -0.00426
AFIX  43
H17   2    1.099166    0.809658    0.900613    11.00000   -1.20000
AFIX   0
C18   1    1.074478    0.859206    0.884297    11.00000    0.18438    0.11222 =
         0.29205    0.00114    0.07342   -0.00231
AFIX  43
H18   2    1.078218    0.868539    0.907566    11.00000   -1.20000
AFIX   0
C19   1    1.055747    0.882013    0.854150    11.00000    0.17573    0.11022 =
         0.28797   -0.00314    0.07620    0.00080
C20   1    1.041273    0.918511    0.856827    11.00000    0.19137    0.11071 =
         0.29426   -0.00372    0.07613    0.00120
AFIX  43
H20   2    1.044157    0.928739    0.879644    11.00000   -1.20000
AFIX   0
C21   1    1.023391    0.939015    0.827326    11.00000    0.17962    0.10490 =
         0.29371   -0.00531    0.07343    0.00048
AFIX  43
H21   2    1.012991    0.963202    0.829999    11.00000   -1.20000
AFIX   0
C22   1    1.019761    0.926319    0.794079    11.00000    0.17215    0.10220 =
         0.29132   -0.00163    0.07270    0.00770
AFIX  43
H22   2    1.007998    0.941799    0.774094    11.00000   -1.20000
AFIX   0
C23   1    1.033441    0.890040    0.788997    11.00000    0.15345    0.09870 =
         0.28774    0.00125    0.07233   -0.00296
C24   1    1.030516    0.875547    0.754733    11.00000    0.15180    0.09692 =
         0.28217    0.00550    0.06388    0.00433
AFIX  43
H24   2    1.020510    0.890609    0.734312    11.00000   -1.20000
AFIX   0
C25   1    1.041926    0.840346    0.751031    11.00000    0.15312    0.09824 =
         0.27919    0.00329    0.06541    0.00607
AFIX  43
H25   2    1.039000    0.830898    0.727898    11.00000   -1.20000
AFIX   0
C26   1    1.058160    0.817348    0.781067    11.00000    0.15267    0.09929 =
         0.28177    0.00561    0.06417    0.00567
C27   1    1.068477    0.780214    0.777415    11.00000    0.16352    0.10062 =
         0.28057    0.00504    0.06178    0.00092
AFIX  43
H27   2    1.064126    0.770135    0.754380    11.00000   -1.20000
AFIX   0
C28   1    1.051192    0.867844    0.819622    11.00000    0.15249    0.10513 =
         0.28584    0.00070    0.07100   -0.00461
C29   1    1.064487    0.831229    0.815695    11.00000    0.13609    0.09870 =
         0.28098    0.00244    0.06590   -0.00339
C30   1    1.187739    0.634052    0.720913    11.00000    0.16106    0.11775 =
         0.30872    0.01762    0.07792    0.02117
C31   1    1.204423    0.613547    0.702939    11.00000    0.16529    0.12553 =
         0.31291    0.02153    0.08417    0.02866
C32   1    1.224039    0.588605    0.681197    11.00000    0.17364    0.11262 =
         0.31379    0.02934    0.09717    0.02820
C33   1    1.269042    0.597288    0.668678    11.00000    0.18219    0.12596 =
         0.33295    0.02567    0.10856    0.02139
AFIX  43
H33   2    1.287235    0.619599    0.674891    11.00000   -1.20000
AFIX   0
C34   1    1.286756    0.573031    0.647155    11.00000    0.18391    0.12947 =
         0.34014    0.02729    0.11054    0.01933
AFIX  43
H34   2    1.316840    0.578394    0.637986    11.00000   -1.20000
AFIX   0
C35   1    1.259053    0.540489    0.639362    11.00000    0.18434    0.12350 =
         0.33718    0.02134    0.12674    0.01880
AFIX  43
H35   2    1.271285    0.523603    0.624834    11.00000   -1.20000
AFIX   0
N36   3    1.216604    0.531871    0.651135    11.00000    0.17854    0.10901 =
         0.32610    0.02429    0.12566    0.02023
C37   1    1.199421    0.555508    0.671677    11.00000    0.16564    0.11456 =
         0.31369    0.02669    0.11011    0.02574
AFIX  43
H37   2    1.168947    0.549355    0.680145    11.00000   -1.20000
AFIX   0
C38   1    0.964625    0.608546    0.832750    11.00000    0.16705    0.10696 =
         0.26146    0.00028    0.05530   -0.00701
C39   1    0.932661    0.588040    0.839552    11.00000    0.17252    0.12408 =
         0.24231    0.00233    0.04686   -0.01473
C40   1    0.903253    0.559065    0.850366    11.00000    0.17006    0.12126 =
         0.23828    0.00058    0.04498   -0.01490
C41   1    0.849894    0.564035    0.851788    11.00000    0.17495    0.12692 =
         0.26214    0.00416    0.05522   -0.00928
AFIX  43
H41   2    0.832023    0.586276    0.844584    11.00000   -1.20000
AFIX   0
C42   1    0.823078    0.536201    0.863822    11.00000    0.17977    0.12514 =
         0.27015    0.00484    0.06428   -0.01068
AFIX  43
H42   2    0.786817    0.538846    0.865352    11.00000   -1.20000
AFIX   0
C43   1    0.851129    0.504704    0.873418    11.00000    0.18688    0.11508 =
         0.25485   -0.00403    0.05822   -0.01728
AFIX  43
H43   2    0.832749    0.485609    0.881581    11.00000   -1.20000
AFIX   0
N44   3    0.902148    0.498606    0.872254    11.00000    0.18771    0.11626 =
         0.23662   -0.00109    0.06372   -0.01012
C45   1    0.927628    0.525702    0.860689    11.00000    0.17404    0.12209 =
         0.23854    0.00681    0.05184   -0.00779
AFIX  43
H45   2    0.963853    0.522096    0.859445    11.00000   -1.20000
AFIX   0
RESI 11 BF4
B1    6    0.715036    0.275353    0.560768    11.00000    0.37859    0.35066 =
         0.35914   -0.02304    0.15471   -0.01948
F2    5    0.688330    0.292777    0.529846    11.00000    0.47661    0.43185 =
         0.41080    0.00561    0.14391    0.01217
F3    5    0.723785    0.242021    0.546024    11.00000    0.46294    0.39567 =
         0.43398   -0.05085    0.15091   -0.00683
F4    5    0.683937    0.275332    0.586258    11.00000    0.31025    0.27693 =
         0.32468   -0.02022    0.09478   -0.00811
F5    5    0.766695    0.288518    0.565353    11.00000    0.40536    0.37721 =
         0.48362   -0.02571    0.14928   -0.03836
RESI 12 BF4
B1    6    1.024682    0.440782    0.830267    11.00000    0.49981    0.30699 =
         0.31622   -0.01489    0.18335   -0.00597
F2    5    1.043528    0.447022    0.800803    11.00000    0.48116    0.23706 =
         0.29950   -0.05138    0.16948   -0.04108
F3    5    0.997909    0.408597    0.825956    11.00000    0.50112    0.31659 =
         0.27840   -0.01433    0.18302   -0.01135
F4    5    1.063640    0.440927    0.861959    11.00000    0.52746    0.27551 =
         0.32590   -0.02704    0.16640    0.00804
F5    5    0.994017    0.468848    0.836711    11.00000    0.54673    0.36297 =
         0.35851   -0.02326    0.18682    0.04170
RESI 13 BF4
B1    6    0.848646    0.440840    0.957300    11.00000    0.37699    0.29136 =
         0.38469   -0.00728    0.16105    0.02514
F2    5    0.878957    0.409478    0.967358    11.00000    0.34966    0.26070 =
         0.33406   -0.04882    0.11764   -0.00242
F3    5    0.818728    0.444076    0.982236    11.00000    0.34121    0.32631 =
         0.36828   -0.00342    0.14218    0.02513
F4    5    0.813731    0.441225    0.924074    11.00000    0.40733    0.30292 =
         0.38541    0.00025    0.14533    0.02847
F5    5    0.882297    0.471197    0.957607    11.00000    0.42156    0.31461 =
         0.44768    0.00215    0.18111    0.00210
RESI 14 BF4
B1    6    0.362981    0.290775    0.978051    11.00000    0.41246    0.36182 =
         0.40222    0.05777    0.16982    0.02112
F2    5    0.328432    0.296337    0.998431    11.00000    0.39952    0.27953 =
         0.37214    0.06360    0.15552    0.00720
F3    5    0.339048    0.300289    0.943835    11.00000    0.35693    0.41322 =
         0.39678    0.07112    0.18830    0.03593
F4    5    0.414131    0.304223    0.988861    11.00000    0.41161    0.39332 =
         0.48250    0.06390    0.15206    0.00793
F5    5    0.373910    0.254800    0.974870    11.00000    0.46845    0.37474 =
         0.44702    0.04463    0.18145    0.03538
RESI 15 BF4
B1    6    1.106805    0.506557    0.714448    11.00000    0.26721    0.20216 =
         0.46182    0.05328    0.19762    0.02785
F2    5    1.090261    0.536775    0.695064    11.00000    0.26301    0.22290 =
         0.49672    0.08188    0.22637    0.04283
F3    5    1.073107    0.496716    0.734750    11.00000    0.22495    0.10753 =
         0.39805    0.01509    0.15059    0.01647
F4    5    1.160150    0.508096    0.733241    11.00000    0.26296    0.24325 =
         0.50963    0.05847    0.18097    0.02313
F5    5    1.105811    0.480164    0.689508    11.00000    0.32896    0.24478 =
         0.47875    0.02441    0.20899    0.03359
RESI 16 BF4
B1    6    0.522542    0.316727    0.832463    11.00000    0.35417    0.34572 =
         0.32740    0.01415    0.14818   -0.00067
F2    5    0.495619    0.287663    0.842201    11.00000    0.35630    0.35713 =
         0.34132    0.02689    0.15154   -0.00338
F3    5    0.491314    0.347616    0.829005    11.00000    0.32879    0.34472 =
         0.29217   -0.00214    0.11752   -0.00899
F4    5    0.569683    0.319748    0.860398    11.00000    0.38023    0.36491 =
         0.35834    0.01130    0.11568    0.00109
F5    5    0.538105    0.310598    0.801087    11.00000    0.36955    0.27348 =
         0.32997    0.02064    0.16491   -0.01154
RESI 17 BF4
B1    6    0.604741    0.250724    0.703630    11.00000    0.25603    0.20953 =
         0.34902   -0.03598    0.14214   -0.05023
F2    5    0.590372    0.219775    0.684405    11.00000    0.24867    0.22348 =
         0.37103   -0.04730    0.14271   -0.05888
F3    5    0.603528    0.278295    0.681121    11.00000    0.32894    0.21893 =
         0.34225   -0.02882    0.15512   -0.04311
F4    5    0.660677    0.250554    0.721553    11.00000    0.26753    0.25408 =
         0.39641   -0.06592    0.13830   -0.04623
F5    5    0.576924    0.259456    0.728131    11.00000    0.22476    0.14961 =
         0.31585   -0.00253    0.10820   -0.02822
RESI 0
HKLF 4

REM  sol_a.res in P2(1)/c
REM R1 =  0.1520 for   11487 Fo > 4sig(Fo)  and  0.1964 for all   21294 data
REM   3592 parameters refined using   8052 restraints

END

WGHT      0.2000      0.0000

REM Highest difference peak  1.456,  deepest hole -0.678,  1-sigma level  0.116
Q1    1   0.6817  0.2709  0.6638  11.00000  0.05    1.46
Q2    1   0.4247  0.3182  0.8977  11.00000  0.05    1.10
Q3    1   0.4428  0.2998  0.9373  11.00000  0.05    1.07
Q4    1   1.1596  0.4866  0.6025  11.00000  0.05    0.98
Q5    1   1.1789  0.4890  0.6702  11.00000  0.05    0.90
Q6    1   0.4549  0.3001  0.9066  11.00000  0.05    0.90
Q7    1   0.9437  0.4578  0.9280  11.00000  0.05    0.88
Q8    1   0.8982  0.4591  0.8806  11.00000  0.05    0.84
Q9    1   0.9276  0.4564  0.8575  11.00000  0.05    0.82
Q10   1   0.4389  0.3002  0.8723  11.00000  0.05    0.78
Q11   1   0.7772  0.2784  0.5395  11.00000  0.05    0.77
Q12   1   0.3689  0.3328  0.9717  11.00000  0.05    0.59
Q13   1   1.0795  0.5033  0.6898  11.00000  0.05    0.56
Q14   1   0.7319  0.3197  0.5596  11.00000  0.05    0.55
Q15   1   0.3870  0.3004  1.0157  11.00000  0.05    0.55
Q16   1   0.3297  0.2499  0.8655  11.00000  0.05    0.53
Q17   1   0.5905  0.2526  0.6906  11.00000  0.05    0.51
Q18   1   0.8221  0.2802  0.8787  11.00000  0.05    0.51
Q19   1   0.8340  0.4645  0.8645  11.00000  0.05    0.47
Q20   1   1.0785  0.4313  0.5980  11.00000  0.05    0.47
Q21   1   0.5208  0.4104  0.9601  11.00000  0.05    0.47
Q22   1   1.0854  0.2364  0.7929  11.00000  0.05    0.47
Q23   1   0.9728  0.4519  0.8001  11.00000  0.05    0.45
Q24   1   0.7926  0.4649  0.6305  11.00000  0.05    0.44
Q25   1   0.6409  0.4598  0.5610  11.00000  0.05    0.43
Q26   1   0.3328  0.2834  0.9553  11.00000  0.05    0.43
Q27   1   0.7227  0.2854  0.5611  11.00000  0.05    0.42
Q28   1   0.6316  0.2676  0.6948  11.00000  0.05    0.41
Q29   1   0.5378 -0.1166  0.8013  11.00000  0.05    0.41
Q30   1   0.7155  0.4497  0.6351  11.00000  0.05    0.40
Q31   1   0.5899  0.5208  0.8013  11.00000  0.05    0.40
Q32   1   0.4142  0.2848  0.9834  11.00000  0.05    0.39
Q33   1   0.5584  0.2728  0.6004  11.00000  0.05    0.39
Q34   1   0.8194  0.4109  0.9620  11.00000  0.05    0.38
Q35   1   0.2170  0.3124  0.6295  11.00000  0.05    0.38
Q36   1   0.1679  0.3098  0.5826  11.00000  0.05    0.38
Q37   1   0.8399  0.4174  0.7849  11.00000  0.05    0.38
Q38   1   0.5296  0.4683  0.5453  11.00000  0.05    0.38
Q39   1   0.5699 -0.0584  0.7874  11.00000  0.05    0.38
Q40   1   1.0698  0.8221  0.8216  11.00000  0.05    0.37
;
_shelx_res_checksum              43754
_shelx_hkl_file                  
;
   0   0   1    3.21    0.26
   0   0  -1    3.81    0.22
   0   0   2  209.10    8.13
   0   0  -2  198.71    7.70
   0   0   3    0.91    0.43
   0   0   3    0.29    0.70
   0   0  -3    0.48    0.46
   0   0  -3   -0.17    0.65
   0   0   4  777.51   30.01
   0   0   4  800.30   30.95
   0   0  -4  789.51   30.47
   0   0  -4  803.42   31.04
   0   0   5    0.70    1.13
   0   0   5    1.01    0.74
   0   0  -5   -0.31    1.06
   0   0  -5   -2.09    0.77
   0   0   6  126.26    5.11
   0   0   6  108.00    4.56
   0   0  -6  116.81    4.92
   0   0  -6  121.41    4.92
   0   0   7   -1.22    1.46
   0   0   7   -0.29    1.08
   0   0  -7    1.34    1.10
   0   0  -7   -2.90    1.56
   0   0   8  187.46    7.51
   0   0   8  187.89    7.68
   0   0  -8  182.76    7.34
   0   0  -8  184.15    7.60
   0   0   9   -1.85    1.56
   0   0   9   -1.54    1.20
   0   0  -9    1.92    1.78
   0   0  -9   -0.67    1.22
   0   0  10 1357.83   52.59
   0   0  10 1366.23   52.83
   0   0 -10 1336.24   51.67
   0   0 -10 1432.20   55.49
   0   0  11    1.90    1.37
   0   0  11    2.71    1.78
   0   0 -11    1.78    1.37
   0   0 -11   -1.06    1.80
   0   0  12  117.45    5.33
   0   0  12  107.83    4.75
   0   0 -12  104.88    4.61
   0   0 -12   98.00    4.85
   0   0  13    1.15    1.90
   0   0  13    1.54    1.42
   0   0 -13    0.26    1.49
   0   0 -13   -3.77    2.21
   0   0  14   27.30    2.45
   0   0  14   28.62    2.09
   0   0 -14   20.85    2.69
   0   0 -14   25.50    2.06
   0   0  15    1.54    1.54
   0   0  15    2.69    2.04
   0   0 -15    0.34    1.51
   0   0 -15    0.10    2.23
   0   0  16    6.84    2.21
   0   0  16    8.42    1.70
   0   0 -16    7.89    1.58
   0   0 -16    4.94    2.30
   0   0  17   -2.81    1.99
   0   0  17   -1.01    1.49
   0   0 -17    2.16    2.40
   0   0 -17    0.72    1.54
   0   0  18   59.38    3.43
   0   0  18   68.42    4.08
   0   0 -18   56.23    4.29
   0   0 -18   68.56    3.65
   0   0  20    1.61    1.70
   0   0  20    3.98    2.11
   0   0 -20    5.06    1.94
   0   0 -20    2.66    2.61
   0   0  21    0.26    1.97
   0   0  21   -1.92    1.56
   0   0 -21    1.15    2.69
   0   0 -21   -2.09    1.75
   0   0  22    3.26    1.66
   0   0  22    2.06    1.97
   0   0 -22    3.72    2.93
   0   0 -22    1.49    2.06
   0   0  23   -0.94    1.99
   0   0  23    0.55    1.61
   0   0 -23    2.45    2.85
   0   0 -23    0.36    1.82
   0   0  24   -2.78    2.11
   0   0  24   -0.24    1.68
   0   0 -24   -1.22    1.80
   0   0 -24    2.47    2.81
   0   0  25   -1.80    1.75
   0   0  25    2.09    2.09
   0   0 -25   -0.84    2.04
   0   0 -25   -1.46    2.47
   0   0  26    7.46    2.33
   0   0  26    9.88    2.06
   0   0 -26    5.23    2.28
   0   0 -26    5.57    2.78
   0   0  27   -3.05    1.90
   0   0  27    2.06    1.85
   0   0 -27    2.71    2.28
   0   0 -27   -4.15    2.76
   0   0  28   -0.26    1.97
   0   0  28   -0.12    1.92
   0   0 -28    0.62    2.83
   0   0 -28    2.83    2.30
   0   0  29   -1.25    2.14
   0   0  29   -4.68    2.18
   0   0 -29   -1.22    2.49
   0   0 -29    0.94    2.81
   0   0  30    3.84    2.28
   0   0  30    5.42    2.40
   0   0 -30    5.06    2.66
   0   0 -30   -2.57    2.93
   0   0  31    3.43    2.42
   0   0  31   -0.82    2.16
   0   0 -31    0.98    2.93
   0   0 -31    1.32    2.57
   0  -1   0    1.30    0.24
   0   1   0    1.18    0.17
   0   1   0    1.20    0.19
   0  -1   1  133.00    5.21
   0  -1   1  126.14    4.92
   0   1  -1  132.23    5.16
   0   1  -1  126.88    4.97
   0   1  -2   37.64    1.58
   0   1  -2   36.70    1.63
   0  -1   3  301.79   11.78
   0  -1   3  332.02   12.88
   0  -1  -3  318.11   12.31
   0  -1  -3  323.86   12.50
   0   1   3  320.03   12.38
   0   1  -3  331.30   12.86
   0   1  -3  309.23   12.07
   0  -1   4  451.97   17.51
   0  -1   4  437.34   17.06
   0  -1  -4  430.14   16.65
   0  -1  -4  441.41   17.06
   0   1   4  437.10   16.89
   0   1   4  431.58   16.72
   0   1  -4  457.25   17.73
   0   1  -4  447.89   17.44
   0  -1   5  555.61   21.54
   0  -1   5  557.29   21.71
   0  -1  -5  560.88   21.66
   0  -1  -5  579.84   22.45
   0   1   5  554.65   21.47
   0   1   5  575.28   22.24
   0   1  -5  562.32   21.81
   0   1  -5  562.32   21.88
   0  -1   6  133.14    5.61
   0  -1   6  124.32    5.09
   0  -1  -6  123.57    4.94
   0  -1  -6  137.80    5.61
   0   1   6  121.84    4.87
   0   1   6  129.31    5.28
   0   1  -6  118.13    4.85
   0   1  -6  134.01    5.64
   0  -1   7  142.91    5.85
   0  -1   7  136.84    5.81
   0  -1  -7  137.32    5.54
   0  -1  -7  136.98    5.66
   0   1   7  143.70    5.76
   0   1   7  141.35    5.78
   0   1  -7  143.60    5.88
   0   1  -7  138.06    5.90
   0  -1   8    2.33    1.66
   0  -1   8    0.10    1.25
   0  -1  -8   -0.34    1.51
   0  -1  -8    0.26    1.08
   0   1   8    0.14    1.39
   0   1   8    0.86    1.06
   0   1  -8    2.30    1.78
   0   1  -8    0.17    1.27
   0  -1   9   55.27    2.71
   0  -1   9   57.72    3.07
   0  -1  -9   57.19    3.00
   0  -1  -9   55.42    2.64
   0   1   9   56.64    2.90
   0   1   9   57.10    2.69
   0   1  -9   58.70    2.88
   0   1  -9   54.36    3.14
   0  -1  10   49.90    2.97
   0  -1  10   52.63    2.73
   0  -1 -10   54.00    2.66
   0   1  10   55.25    2.69
   0   1  10   53.31    2.88
   0   1 -10   53.43    3.24
   0   1 -10   52.87    2.76
   0  -1  11   61.34    3.09
   0  -1  11   57.55    3.29
   0  -1 -11   61.75    2.95
   0  -1 -11   61.70    3.38
   0   1  11   64.27    3.05
   0   1  11   61.27    3.21
   0   1 -11   59.85    3.05
   0   1 -11   60.57    3.53
   0  -1  12  146.51    6.24
   0  -1  12  145.93    6.45
   0  -1 -12  144.95    6.05
   0  -1 -12  139.57    6.24
   0   1  12  141.47    5.93
   0   1  12  152.50    6.53
   0   1 -12  139.91    5.95
   0   1 -12  141.11    6.31
   0  -1  13   30.49    2.21
   0  -1  13   31.09    2.61
   0  -1 -13   24.83    2.59
   0  -1 -13   30.04    2.04
   0   1  13   28.16    1.94
   0   1  13   32.65    2.45
   0   1 -13   31.59    2.23
   0   1 -13   29.29    2.90
   0  -1  14   94.26    4.39
   0  -1  14   94.28    4.75
   0  -1 -14   91.62    4.20
   0  -1 -14   89.03    4.68
   0   1  14   93.97    4.61
   0   1  14   88.98    4.08
   0   1 -14   81.16    4.63
   0   1 -14   90.25    4.27
   0  -1  15  123.14    5.78
   0  -1  15  122.16    5.47
   0  -1 -15  118.39    5.23
   0   1  15  109.92    4.94
   0   1  15  112.22    5.35
   0   1 -15  124.75    5.54
   0   1 -15  105.46    5.49
   0  -1  16   34.31    2.54
   0  -1  16   40.33    3.17
   0  -1 -16   35.10    2.97
   0  -1 -16   38.72    2.40
   0   1  16   36.87    2.40
   0   1  16   31.55    2.78
   0   1 -16   42.32    2.66
   0   1 -16   35.00    3.29
   0  -1 -17    7.39    2.47
   0  -1 -17   11.25    1.70
   0   1  17    9.67    2.11
   0   1  17   10.36    1.63
   0   1 -17    6.77    1.94
   0  -1 -18    6.48    2.54
   0  -1 -18    6.48    1.66
   0   1  18    6.84    1.63
   0   1  18    9.96    2.14
   0  -1  19   25.38    2.93
   0  -1  19   24.04    2.26
   0  -1 -19   22.09    2.21
   0   1  19   24.37    2.40
   0   1  19   18.86    1.99
   0   1 -19   22.48    2.33
   0   1 -19   22.14    3.19
   0  -1  20    0.67    2.30
   0  -1  20    3.02    1.63
   0  -1 -20    0.65    1.97
   0   1  20    1.44    2.14
   0   1 -20   -1.63    1.78
   0   1 -20    1.44    2.59
   0  -1  21    0.72    2.11
   0  -1  21    2.69    1.66
   0   1 -21    0.50    2.59
   0   1 -21    1.87    1.82
   0  -1  22    8.90    1.82
   0  -1  22   12.28    2.35
   0  -1 -22    5.35    2.04
   0  -1 -22   10.29    2.88
   0   1  22    8.23    1.80
   0   1  22   13.05    2.18
   0   1 -22    7.56    2.04
   0   1 -22    2.64    2.83
   0  -1  23   -1.08    2.04
   0  -1  23    1.08    1.61
   0  -1 -23    1.18    2.66
   0  -1 -23   -0.43    1.85
   0   1  23    0.24    1.66
   0   1  23   -2.11    2.09
   0   1 -23    3.89    2.97
   0   1 -23    3.89    2.06
   0  -1  24   -1.03    1.73
   0  -1  24   -0.17    2.11
   0  -1 -24    1.70    2.59
   0  -1 -24    0.77    1.90
   0   1  24   -0.17    1.58
   0   1  24   -0.02    1.97
   0   1 -24   -2.93    2.78
   0   1 -24   -1.27    1.94
   0  -1  25    2.93    1.87
   0  -1  25    4.61    2.23
   0  -1 -25   -0.96    2.49
   0  -1 -25    5.95    2.04
   0   1  25    1.82    1.75
   0   1  25    4.99    2.06
   0   1 -25    4.70    2.21
   0   1 -25   -1.27    2.59
   0  -1  26    2.69    1.87
   0  -1  26    0.41    2.16
   0  -1 -26    1.13    2.66
   0  -1 -26    1.97    2.09
   0   1  26    0.36    1.90
   0   1  26   -3.09    1.75
   0   1 -26    8.92    2.90
   0   1 -26    0.53    2.21
   0  -1  27    2.61    1.87
   0  -1  27    3.02    2.21
   0  -1 -27   -3.29    2.78
   0  -1 -27    1.54    2.23
   0   1  27    0.12    1.85
   0   1  27    3.21    1.90
   0   1 -27    2.78    3.00
   0   1 -27    0.94    2.26
   0  -1  28    0.55    2.16
   0  -1  28    2.33    2.02
   0  -1 -28    2.52    2.33
   0  -1 -28   -4.08    2.88
   0   1  28    0.29    1.85
   0   1  28    1.01    2.06
   0   1 -28    1.87    2.97
   0   1 -28    3.29    2.35
   0  -1  29    6.43    2.23
   0  -1  29    4.99    2.28
   0  -1 -29   -2.02    2.35
   0  -1 -29    1.46    2.78
   0   1  29    1.42    2.14
   0   1  29    1.85    2.02
   0   1 -29    0.53    2.49
   0   1 -29    2.66    2.88
   0  -1  30    0.53    2.26
   0  -1  30    1.85    2.38
   0  -1 -30   -0.07    2.33
   0  -1 -30   -1.15    2.81
   0   1  30   -1.56    2.11
   0   1  30    2.40    2.06
   0   1 -30    0.60    2.83
   0   1 -30   -0.55    2.52
   0  -1  31   -2.06    2.42
   0  -1  31    2.88    2.28
   0  -1 -31   -2.83    2.81
   0  -1 -31   -1.51    2.42
   0   1  31   -3.07    2.04
   0   1  31    0.05    2.28
   0   1 -31   -1.34    2.54
   0   1 -31    2.64    2.95
   0  -2   0    8.83    0.53
   0  -2   0    9.12    0.70
   0  -2   1 1371.50   52.85
   0  -2   1 1403.89   54.15
   0  -2  -1 1412.05   54.36
   0  -2  -1 1245.80   48.00
   0   2   1 1339.36   51.58
   0   2  -1 1350.87   52.08
   0   2  -1 1304.09   50.26
   0  -2   2   26.29    1.27
   0  -2   2   24.21    1.39
   0  -2  -2   26.34    1.06
   0   2  -2   25.19    1.25
   0   2  -2   25.84    1.44
   0   2  -3 2530.94   97.59
   0   2  -3 2499.75   96.30
   0  -2   4    6.38    1.37
   0  -2  -4    4.22    0.41
   0  -2  -4    5.97    0.60
   0   2   4    4.44    0.48
   0   2  -4    4.08    1.27
   0   2  -4    6.67    1.01
   0  -2   5  347.61   13.72
   0  -2   5  358.65   14.01
   0  -2  -5  356.25   13.79
   0   2   5  339.94   13.19
   0   2  -5  360.33   14.20
   0   2  -5  341.14   13.36
   0  -2   6    2.61    1.78
   0  -2   6    2.28    1.20
   0  -2  -6    1.90    1.03
   0  -2  -6    0.19    0.72
   0   2   6    0.41    0.94
   0   2   6    1.54    0.70
   0   2  -6    2.23    1.22
   0   2  -6    4.32    1.70
   0  -2   7   67.77    3.53
   0  -2   7   67.99    3.12
   0  -2  -7   61.92    2.66
   0   2   7   64.41    2.73
   0   2   7   59.64    2.69
   0   2  -7   58.94    3.19
   0   2  -7   67.32    3.09
   0  -2   8    3.14    1.37
   0  -2   8   -0.19    1.82
   0  -2  -8   -1.54    1.34
   0  -2  -8    1.78    0.98
   0   2   8    0.38    1.27
   0   2   8    0.48    0.96
   0   2  -8    1.18    1.42
   0   2  -8    0.98    1.90
   0  -2   9   50.81    3.00
   0  -2   9   55.54    2.81
   0  -2  -9   52.51    2.78
   0  -2  -9   55.61    2.54
   0   2   9   49.18    2.52
   0   2   9   50.76    2.38
   0   2  -9   53.16    3.21
   0   2  -9   57.22    2.93
   0  -2  10   24.85    2.35
   0  -2  10   21.93    1.87
   0  -2 -10   18.78    1.94
   0  -2 -10   19.17    1.46
   0   2  10   21.61    1.85
   0   2  10   19.22    1.42
   0   2 -10   20.01    1.85
   0   2 -10   19.26    2.42
   0  -2  11  493.47   19.41
   0  -2  11  522.74   20.70
   0  -2 -11  492.99   19.24
   0  -2 -11  514.10   20.22
   0   2  11  492.51   19.22
   0   2  11  511.47   20.06
   0   2 -11  502.59   19.77
   0   2 -11  521.54   20.73
   0  -2  12   -0.55    1.51
   0  -2  12    0.65    2.04
   0  -2 -12   -1.32    1.85
   0  -2 -12    0.84    1.22
   0   2  12   -0.91    1.63
   0   2  12    0.07    1.18
   0   2 -12    1.42    2.21
   0   2 -12    0.82    1.56
   0  -2  13    4.34    1.63
   0  -2  13    6.09    2.14
   0  -2 -13    3.79    2.02
   0   2 -13    4.58    2.28
   0   2 -13    6.62    1.63
   0  -2  14    2.18    1.51
   0  -2  14    1.34    2.09
   0  -2 -14    1.42    2.02
   0  -2 -14   -1.06    1.32
   0   2  14   -0.19    1.25
   0   2  14   -0.19    1.73
   0   2 -14   -0.91    2.49
   0   2 -14    0.67    1.58
   0  -2  15   -0.10    1.61
   0  -2  15   -1.68    2.06
   0  -2 -15    0.07    1.37
   0  -2 -15    2.40    2.14
   0   2  15    0.48    1.32
   0   2  15    0.38    1.75
   0   2 -15    2.38    1.56
   0   2 -15    0.36    2.40
   0  -2 -16    1.56    1.34
   0  -2 -16    0.94    2.04
   0   2  16   -0.62    1.80
   0   2  16    0.77    1.37
   0  -2  17   -0.96    2.26
   0  -2  17    0.86    1.58
   0  -2 -17   -0.14    2.16
   0  -2 -17    2.30    1.51
   0   2  17    2.71    1.68
   0   2  17    3.62    1.37
   0   2 -17   -0.94    2.61
   0   2 -17   -2.06    1.75
   0  -2  18    1.70    1.63
   0  -2  18    3.09    2.23
   0  -2 -18    1.85    1.56
   0  -2 -18    3.79    2.33
   0   2  18    2.85    1.70
   0   2  18    2.21    1.34
   0   2 -18    0.00    2.73
   0   2 -18    1.56    1.80
   0  -2  19    8.30    2.45
   0  -2  19    6.55    1.80
   0  -2 -19   12.67    1.82
   0  -2 -19    5.76    2.42
   0   2  19    4.58    1.54
   0   2  19   10.36    1.99
   0   2 -19    2.49    2.90
   0   2 -19    7.15    1.97
   0  -2  20    6.00    1.75
   0  -2  20    7.20    2.38
   0  -2 -20    1.01    2.42
   0  -2 -20    2.97    1.68
   0   2  20    5.04    1.49
   0   2  20    7.39    1.87
   0   2 -20    5.33    1.87
   0   2 -20    7.70    2.81
   0  -2  21    1.46    2.26
   0  -2  21    1.20    1.73
   0  -2 -21    2.81    2.64
   0  -2 -21   -1.42    1.75
   0   2  21   -2.26    1.75
   0   2  21   -0.53    1.46
   0   2 -21   -1.20    2.71
   0   2 -21    0.77    1.87
   0  -2  22    2.26    2.18
   0  -2  22    2.26    1.70
   0   2 -22    2.04    2.83
   0   2 -22   -0.41    1.87
   0  -2  23    2.81    1.68
   0  -2  23   -1.01    2.21
   0   2 -23   -3.21    2.04
   0   2 -23   -5.30    3.43
   0  -2  24    1.15    2.14
   0  -2  24    5.95    1.90
   0  -2 -24    1.03    1.94
   0  -2 -24   -0.96    2.57
   0   2  24    4.73    1.90
   0   2  24    0.58    1.58
   0   2 -24    7.08    2.18
   0   2 -24   -0.89    2.95
   0  -2  25   -0.96    1.87
   0  -2  25   -2.11    2.18
   0  -2 -25    3.60    2.52
   0  -2 -25    1.44    1.97
   0   2  25    1.90    1.78
   0   2  25    0.72    1.54
   0   2 -25    2.73    2.71
   0   2 -25    2.85    2.11
   0  -2  26    1.34    2.16
   0  -2  26    0.60    1.99
   0  -2 -26   -0.14    2.69
   0  -2 -26    3.05    2.04
   0   2  26    2.81    1.78
   0   2  26    3.29    1.82
   0   2 -26    3.29    2.23
   0   2 -26    3.24    2.85
   0  -2  27    2.71    1.99
   0  -2  27    3.17    2.40
   0  -2 -27    3.48    3.09
   0  -2 -27    4.89    2.45
   0   2  27    2.71    1.97
   0   2  27    4.32    2.14
   0   2 -27    4.94    2.30
   0   2 -27    2.26    2.93
   0  -2  28    5.21    2.38
   0  -2  28    3.29    2.18
   0  -2 -28    0.12    2.69
   0  -2 -28   -2.76    2.30
   0   2  28    0.19    1.90
   0   2  28    2.42    1.97
   0   2 -28   -0.82    2.47
   0   2 -28    3.21    3.00
   0  -2  29   -1.80    2.21
   0  -2  29   -0.38    2.18
   0  -2 -29    2.49    2.28
   0  -2 -29    0.55    2.64
   0   2  29   -0.62    1.78
   0   2  29    0.17    1.99
   0   2 -29    0.53    2.42
   0   2 -29    4.56    2.90
   0  -2  30   -0.94    2.18
   0  -2  30    3.09    2.26
   0  -2 -30   -0.50    2.35
   0  -2 -30    5.30    2.76
   0   2  30    1.44    2.06
   0   2  30    3.09    1.97
   0   2 -30    2.23    2.90
   0   2 -30   -5.66    2.45
   0  -2  31    1.85    2.35
   0  -2  31    0.48    2.49
   0  -2 -31    1.06    2.76
   0  -2 -31   -2.33    2.35
   0   2  31   -2.33    2.02
   0   2  31   -0.65    2.23
   0   2 -31    0.00    3.07
   0   2 -31   -0.77    2.73
   0  -3   0    4.53    0.86
   0  -3   0    3.98    0.58
   0   3   0    4.32    0.84
   0   3   0    3.31    0.60
   0  -3   1  329.86   12.91
   0  -3   1  339.70   13.19
   0  -3  -1  375.20   14.51
   0  -3  -1  375.92   14.59
   0   3   1  374.24   14.49
   0   3   1  375.20   14.56
   0   3  -1  337.30   13.12
   0   3  -1  348.57   13.63
   0  -3   2  293.64   11.56
   0  -3   2  290.04   11.32
   0  -3  -2  275.88   10.68
   0  -3  -2  277.08   10.75
   0   3   2  281.64   10.89
   0   3  -2  300.11   11.80
   0   3  -2  293.16   11.44
   0  -3   3    0.05    1.27
   0  -3   3   -0.36    0.86
   0  -3  -3   -0.31    0.43
   0  -3  -3    0.10    0.34
   0   3   3    0.00    0.36
   0   3  -3    2.78    1.25
   0   3  -3    0.65    0.89
   0  -3   4   -0.77    1.01
   0  -3   4    0.10    1.44
   0   3  -4    1.08    1.06
   0   3  -4   -1.58    1.44
   0  -3   5   38.14    2.04
   0  -3   5   38.22    2.47
   0   3  -5   35.17    1.99
   0   3  -5   40.95    2.52
   0  -3   6   17.73    1.61
   0  -3   6   16.36    2.18
   0  -3  -6   19.05    0.96
   0  -3  -6   19.07    1.10
   0   3  -6   20.34    1.70
   0   3  -6   16.17    2.06
   0  -3   7  137.01    5.76
   0  -3   7  124.15    5.59
   0  -3  -7  131.01    5.18
   0  -3  -7  128.75    5.16
   0   3   7  126.47    5.04
   0   3  -7  146.48    6.09
   0   3  -7  130.77    5.81
   0  -3   8  129.33    5.85
   0  -3   8  139.33    5.90
   0  -3  -8  137.17    5.59
   0  -3  -8  133.67    5.33
   0   3   8  122.85    4.97
   0   3   8  129.79    5.16
   0   3  -8  135.18    6.09
   0   3  -8  140.39    5.95
   0  -3   9   14.27    1.73
   0  -3   9    7.29    2.06
   0  -3  -9   13.41    1.49
   0  -3  -9   10.27    1.10
   0   3   9   11.68    1.03
   0   3  -9   12.83    1.78
   0   3  -9    7.84    2.30
   0  -3  10   15.31    1.78
   0  -3  10   15.35    2.23
   0  -3 -10   12.62    1.20
   0  -3 -10   15.16    1.73
   0   3  10   13.03    1.44
   0   3  10   14.03    1.18
   0   3 -10   12.74    2.40
   0   3 -10   18.86    1.92
   0  -3  11  148.86    6.67
   0  -3  11  151.64    6.48
   0  -3 -11  141.54    5.76
   0  -3 -11  145.28    6.14
   0   3  11  141.83    5.88
   0   3  11  148.69    6.02
   0   3 -11  147.85    6.74
   0   3 -11  158.86    6.74
   0  -3  12   10.96    1.78
   0  -3  12    5.95    2.18
   0  -3 -12   10.56    1.30
   0  -3 -12    9.98    1.80
   0   3  12    7.87    1.44
   0   3  12    9.86    1.22
   0   3 -12    8.32    2.38
   0   3 -12    8.30    1.75
   0  -3  13   15.23    2.35
   0  -3  13    7.82    1.78
   0  -3 -13    9.50    1.85
   0  -3 -13    8.42    1.37
   0   3  13    7.41    1.20
   0   3  13   10.92    1.54
   0   3 -13   12.14    2.54
   0   3 -13   11.04    1.82
   0  -3  14    1.90    2.18
   0  -3 -14    0.84    1.22
   0  -3 -14    0.55    1.82
   0   3  14    1.13    1.13
   0   3  14    0.43    1.44
   0   3 -14   -0.29    1.70
   0  -3 -15    7.92    2.02
   0  -3 -15    9.64    1.39
   0   3  15    6.19    1.56
   0   3  15    6.74    1.37
   0  -3  16   -1.63    2.11
   0  -3  16   -0.98    1.68
   0  -3 -16    2.78    2.02
   0  -3 -16    1.80    1.30
   0   3  16   -2.35    1.54
   0   3  16   -0.26    1.32
   0   3 -16    1.01    2.54
   0   3 -16   -0.65    1.66
   0  -3  17    4.94    2.14
   0  -3  17    3.60    1.68
   0  -3 -17    1.97    1.44
   0  -3 -17    1.97    2.16
   0   3  17    2.04    1.34
   0   3  17    4.05    1.61
   0   3 -17    3.93    2.73
   0   3 -17    4.99    1.78
   0  -3  18    1.63    1.68
   0  -3  18    1.87    2.28
   0  -3 -18   -0.22    2.23
   0  -3 -18    1.61    1.49
   0   3  18    1.75    1.27
   0   3  18   -0.17    1.66
   0   3 -18    1.70    1.78
   0   3 -18   -0.26    2.81
   0  -3  19   12.74    2.57
   0  -3  19    9.45    1.82
   0  -3 -19    6.84    1.68
   0  -3 -19   11.40    2.45
   0   3  19    4.63    1.39
   0   3  19    7.36    1.78
   0   3 -19    6.24    1.94
   0   3 -19    3.74    2.85
   0  -3  20    4.15    2.38
   0  -3  20    7.72    1.87
   0   3  20    4.75    1.42
   0   3  20    4.87    1.70
   0   3 -20    9.93    2.95
   0   3 -20    7.01    1.99
   0  -3  21    0.67    2.28
   0  -3  21   -1.94    1.73
   0  -3 -21   -0.26    2.52
   0  -3 -21   -1.15    1.56
   0   3  21    2.21    1.44
   0   3  21   -0.65    1.61
   0   3 -21    0.58    1.92
   0   3 -21    1.01    2.83
   0  -3  22    8.25    1.94
   0  -3  22    4.94    2.35
   0  -3 -22    4.94    1.68
   0  -3 -22    4.92    2.49
   0   3 -22    4.73    2.09
   0   3 -22    3.45    2.97
   0  -3  23    2.02    1.73
   0  -3  23    7.99    2.38
   0  -3 -23    5.30    1.82
   0  -3 -23    0.72    2.54
   0   3  23    2.69    1.46
   0   3  23    3.05    1.70
   0   3 -23   10.24    3.14
   0   3 -23    5.93    2.09
   0  -3  24    1.63    2.18
   0  -3  24    0.05    1.70
   0  -3 -24    1.06    1.87
   0   3 -24   -1.51    2.93
   0   3 -24    2.42    2.06
   0  -3  25   -1.27    2.21
   0  -3  25    1.42    1.90
   0   3 -25   -2.85    2.14
   0   3 -25   -0.89    2.81
   0  -3  26    0.60    2.02
   0  -3  26   -5.16    2.33
   0  -3 -26   -0.82    1.90
   0  -3 -26    3.53    2.69
   0   3  26    2.18    1.63
   0   3  26    2.52    1.75
   0   3 -26   -2.71    2.21
   0   3 -26    1.63    2.83
   0  -3  27   -2.30    2.40
   0  -3  27   -1.03    2.02
   0  -3 -27    2.76    2.76
   0  -3 -27    5.45    2.06
   0   3  27    4.56    1.80
   0   3  27    0.10    1.63
   0   3 -27    2.45    2.33
   0   3 -27   -1.13    2.83
   0  -3  28   -0.46    2.11
   0  -3  28   -0.41    2.30
   0  -3 -28    1.73    2.64
   0  -3 -28   -0.12    2.14
   0   3  28   -0.60    1.78
   0   3  28    1.97    1.68
   0   3 -28   -3.05    2.38
   0   3 -28   -1.51    2.93
   0  -3  29    2.76    2.23
   0  -3  29   -0.86    2.21
   0  -3 -29    4.01    2.71
   0  -3 -29   -1.10    2.11
   0   3  29    1.90    1.87
   0   3  29    1.32    1.78
   0   3 -29    0.19    2.47
   0   3 -29    0.94    2.93
   0  -3 -30    1.66    2.28
   0  -3 -30   -0.96    2.71
   0   3  30    0.07    1.94
   0   3  30    1.92    2.14
   0  -3  31   -1.01    2.47
   0  -3  31   -2.85    2.42
   0  -3 -31    3.74    2.69
   0  -3 -31   -2.64    2.26
   0   3  31   -2.69    2.21
   0   3  31   -3.14    2.06
   0   3 -31   -1.39    3.19
   0  -4   0 7532.84  290.04
   0  -4   0 7326.52  281.88
   0   4   0 7597.61  292.44
   0   4   0 6918.69  266.29
   0  -4   1   43.64    2.02
   0  -4  -1   49.80    2.30
   0  -4  -1   48.58    2.09
   0   4   1   48.29    2.09
   0   4   1   52.11    2.38
   0   4  -1   44.07    2.30
   0  -4   2  642.45   25.00
   0  -4   2  642.93   24.93
   0  -4  -2  626.86   24.23
   0  -4  -2  644.61   24.90
   0   4   2  624.22   24.16
   0   4   2  650.13   25.12
   0   4  -2  638.13   24.83
   0   4  -2  638.61   24.76
   0  -4   3   84.85    3.62
   0  -4   3   83.92    3.86
   0  -4  -3   74.27    3.07
   0  -4  -3   84.64    3.38
   0   4   3   79.12    3.17
   0   4   3   80.25    3.33
   0   4  -3   77.15    3.60
   0   4  -3   86.65    3.69
   0  -4   4 1500.33   57.94
   0  -4   4 1506.33   58.27
   0  -4  -4 1535.36   59.23
   0  -4  -4 1442.27   55.66
   0   4   4 1487.62   57.38
   0   4  -4 1469.14   56.74
   0   4  -4 1500.81   58.06
   0  -4   5   -2.78    1.90
   0  -4   5    0.67    1.32
   0   4  -5    2.02    1.39
   0   4  -5   -0.60    1.87
   0  -4   6  666.92   26.15
   0  -4   6  694.27   27.04
   0   4  -6  645.33   25.17
   0   4  -6  653.97   25.65
   0  -4   7    2.61    2.14
   0  -4   7   -0.77    1.54
   0   4  -7    0.79    1.56
   0   4  -7   -5.73    2.14
   0  -4   8  269.41   10.82
   0  -4   8  299.39   12.21
   0  -4  -8  274.68   10.72
   0  -4  -8  259.33   10.10
   0   4   8  271.09   10.53
   0   4  -8  250.21   10.08
   0  -4   9    2.49    1.63
   0  -4   9    2.26    2.18
   0  -4  -9    1.54    1.08
   0  -4  -9    1.42    0.77
   0   4   9    0.91    0.65
   0   4   9    0.72    0.79
   0   4  -9    0.24    2.30
   0   4  -9    0.72    1.70
   0  -4  10   45.51    2.73
   0  -4  10   43.30    3.14
   0  -4 -10   41.07    1.92
   0  -4 -10   37.98    2.09
   0   4  10   39.85    1.82
   0   4  10   41.19    1.97
   0   4 -10   43.73    2.73
   0   4 -10   38.17    3.12
   0  -4  11   19.65    1.97
   0  -4  11   13.07    2.35
   0  -4 -11   14.73    1.15
   0  -4 -11   16.72    1.66
   0   4  11   17.75    1.32
   0   4  11   18.28    1.20
   0   4 -11   21.83    2.06
   0   4 -11   14.49    2.54
   0  -4  12  218.88    9.09
   0  -4  12  249.74   10.56
   0  -4 -12  218.64    8.83
   0   4  12  239.90    9.52
   0   4 -12  247.82   10.56
   0   4 -12  235.17    9.72
   0  -4 -13    0.65    1.56
   0  -4 -13   -0.74    1.10
   0   4  13    0.77    1.18
   0   4  13    2.16    0.98
   0  -4  14   29.24    2.52
   0  -4 -14   27.01    2.18
   0  -4 -14   29.77    1.82
   0   4  14   33.37    2.02
   0   4 -14   27.83    3.17
   0  -4  15    1.66    1.78
   0  -4  15   -1.97    2.18
   0  -4 -15    4.32    1.22
   0  -4 -15    2.52    1.80
   0   4  15    5.76    1.34
   0   4  15    3.43    1.20
   0   4 -15    2.88    2.59
   0   4 -15    3.14    1.66
   0  -4  16   25.53    2.28
   0  -4  16   28.57    2.81
   0  -4 -16   21.40    2.28
   0  -4 -16   22.48    1.70
   0   4  16   28.09    1.99
   0   4  16   24.95    1.78
   0   4 -16   28.31    3.31
   0   4 -16   25.91    2.33
   0  -4  17    1.66    2.16
   0  -4  17    2.02    1.70
   0  -4 -17    2.26    1.32
   0  -4 -17    0.07    1.94
   0   4  17    2.81    1.42
   0   4  17    0.36    1.25
   0   4 -17   -1.85    2.76
   0   4 -17   -0.46    1.75
   0  -4  18   11.35    1.97
   0  -4  18   11.23    2.54
   0  -4 -18   11.59    1.56
   0  -4 -18   10.53    2.26
   0   4  18   14.92    1.70
   0   4  18   12.83    1.51
   0   4 -18   12.45    2.11
   0   4 -18   13.87    3.21
   0  -4  19   -1.27    2.35
   0  -4  19    1.97    1.80
   0  -4 -19   -3.60    2.21
   0  -4 -19    3.07    1.56
   0   4  19    2.95    1.49
   0   4  19    1.03    1.37
   0   4 -19   -0.82    1.90
   0   4 -19    1.58    2.88
   0  -4  20   -1.78    1.80
   0  -4  20   -1.70    2.30
   0  -4 -20   -3.21    2.33
   0  -4 -20    1.20    1.63
   0   4  20    0.19    1.44
   0   4  20   -1.85    1.34
   0   4 -20    3.24    2.90
   0   4 -20    6.24    1.92
   0  -4  21   -2.49    2.30
   0  -4  21   -0.79    1.78
   0  -4 -21   -0.31    2.40
   0  -4 -21   -0.82    1.54
   0   4  21    0.77    1.44
   0   4  21    2.81    1.51
   0   4 -21    0.91    2.93
   0   4 -21    0.41    1.92
   0  -4  22    1.97    2.33
   0  -4  22    4.27    1.87
   0  -4 -22    3.98    2.35
   0  -4 -22    5.66    1.66
   0   4  22    5.30    1.56
   0   4  22    3.36    1.54
   0   4 -22    2.81    1.97
   0   4 -22    5.28    3.07
   0  -4  23    1.37    2.38
   0  -4  23    0.86    1.66
   0  -4 -23    0.26    1.61
   0  -4 -23    0.07    2.38
   0   4  23   -2.04    1.51
   0   4  23   -1.56    1.42
   0   4 -23   -2.26    2.97
   0   4 -23   -0.62    2.02
   0  -4  24    0.70    1.82
   0  -4  24    0.72    2.23
   0  -4 -24    1.27    1.68
   0  -4 -24    0.22    2.33
   0   4  24    0.91    1.54
   0   4  24    1.18    1.66
   0  -4  25    2.61    1.99
   0  -4  25   -1.22    2.45
   0  -4 -25    0.43    2.49
   0  -4 -25    3.55    1.87
   0   4  25    1.92    1.63
   0   4  25    1.08    1.75
   0   4 -25    0.94    2.95
   0   4 -25    3.12    2.18
   0  -4  26    2.88    2.06
   0  -4  26   -1.37    2.40
   0  -4 -26    2.33    1.92
   0  -4 -26    2.30    2.52
   0   4  26    2.06    1.63
   0   4  26    0.77    1.82
   0   4 -26    3.48    2.38
   0   4 -26    3.36    3.02
   0  -4  27   -2.88    1.97
   0  -4  27    0.55    2.49
   0   4 -27   -2.49    2.28
   0   4 -27    1.63    2.95
   0  -4  28    2.66    2.21
   0  -4  28    2.09    2.33
   0   4 -28    0.82    2.49
   0   4 -28   -6.41    3.02
   0  -4 -29    1.61    2.54
   0   4  29   -0.58    1.92
   0   4  29   -0.22    1.97
   0  -4  30    4.75    2.42
   0  -4  30   -0.67    2.45
   0  -4 -30    1.82    2.69
   0   4  30   -3.60    1.97
   0   4 -30    3.93    3.12
   0   4 -30   -1.39    2.61
   0  -5   0    4.10    1.39
   0  -5   0    1.27    0.94
   0   5   0    1.82    0.96
   0   5   0    1.70    1.34
   0  -5   1   13.17    1.22
   0  -5   1   19.31    1.80
   0  -5  -1   14.27    1.08
   0  -5  -1   16.46    1.49
   0   5   1   17.13    1.51
   0   5   1   12.64    1.08
   0   5  -1   14.37    1.27
   0   5  -1   16.63    1.70
   0  -5   2    8.88    1.68
   0  -5   2    6.91    1.18
   0  -5  -2    5.88    0.84
   0  -5  -2    6.24    1.20
   0   5   2    5.95    1.20
   0   5   2    6.17    0.91
   0   5  -2    3.98    1.22
   0   5  -2    6.60    1.73
   0  -5   3    4.15    1.75
   0  -5   3    9.33    1.30
   0  -5  -3    5.81    1.20
   0  -5  -3    5.83    0.84
   0   5   3    5.59    0.86
   0   5  -3    4.87    1.30
   0   5  -3    7.29    1.80
   0  -5   4    5.35    1.34
   0  -5   4    4.39    1.94
   0  -5  -4    6.50    0.96
   0  -5  -4    5.25    0.74
   0   5   4    4.01    0.77
   0   5   4    5.30    1.01
   0   5  -4    3.19    1.42
   0   5  -4    9.38    2.02
   0  -5  -5  332.74   12.91
   0  -5  -5  327.70   12.69
   0   5   5  327.94   12.71
   0   5  -5  329.62   13.27
   0   5  -5  336.82   13.34
   0  -5   6  150.18    6.60
   0  -5   6  150.68    6.33
   0   5  -6  151.71    6.38
   0   5  -6  156.63    6.86
   0  -5   7   15.19    2.47
   0  -5   7   20.66    2.02
   0   5  -7   19.46    1.94
   0   5  -7   14.11    2.40
   0  -5   8   13.12    1.87
   0  -5   8   17.54    2.52
   0   5  -8   19.65    2.64
   0   5  -8   15.88    1.97
   0  -5   9  188.03    8.16
   0  -5   9  172.25    7.29
   0   5  -9  179.42    7.56
   0   5  -9  185.54    8.11
   0  -5  10   80.27    4.37
   0  -5  10   82.86    4.08
   0  -5 -10   82.17    3.31
   0  -5 -10   74.37    3.05
   0   5  10   85.50    3.43
   0   5 -10   89.24    4.32
   0   5 -10   82.50    4.63
   0  -5  11  161.81    7.01
   0  -5  11  144.32    6.65
   0  -5 -11  153.13    6.07
   0  -5 -11  158.29    6.36
   0   5  11  150.85    5.95
   0   5  11  145.24    5.73
   0   5 -11  134.92    6.50
   0   5 -11  160.18    6.93
   0  -5 -12   96.34    4.13
   0  -5 -12  102.27    4.17
   0   5  12  105.89    4.32
   0  -5  13   21.09    2.71
   0  -5  13   19.60    2.11
   0  -5 -13   16.48    1.61
   0  -5 -13   16.51    1.30
   0   5  13   16.05    1.13
   0   5  13   16.51    1.25
   0   5 -13   19.19    2.16
   0   5 -13   18.86    2.90
   0  -5  14   -0.34    2.23
   0  -5  14    0.89    1.78
   0  -5 -14   -0.58    0.98
   0  -5 -14   -0.89    1.46
   0   5  14   -2.02    1.06
   0   5  14   -0.77    0.94
   0   5 -14    1.08    2.33
   0   5 -14    0.34    1.75
   0  -5  15   11.37    1.94
   0  -5  15   10.08    2.45
   0  -5 -15   10.15    1.22
   0  -5 -15    8.92    1.70
   0   5  15    9.00    1.20
   0   5  15    9.50    1.18
   0   5 -15    9.07    2.71
   0   5 -15   11.18    1.90
   0  -5  16   15.47    2.57
   0  -5  16   14.01    2.06
   0  -5 -16   13.70    1.99
   0  -5 -16   12.67    1.37
   0   5  16   12.52    1.34
   0   5  16   12.04    1.34
   0   5 -16   12.52    2.06
   0   5 -16   11.83    3.07
   0  -5  17    2.97    1.75
   0  -5  17    3.60    2.28
   0  -5 -17    1.15    1.80
   0  -5 -17    0.96    1.25
   0   5  17    2.93    1.18
   0   5  17    3.50    1.27
   0   5 -17    0.34    2.95
   0   5 -17    1.66    1.82
   0  -5  18   44.02    3.55
   0  -5  18   41.84    2.97
   0  -5 -18   34.93    2.09
   0   5  18   39.99    2.28
   0   5  18   35.24    2.09
   0   5 -18   37.09    3.98
   0   5 -18   40.73    3.05
   0  -5  19   93.92    5.33
   0  -5  19   89.79    4.75
   0   5  19   93.42    4.22
   0   5 -19   88.67    4.75
   0  -5  20   34.52    2.81
   0  -5  20   37.47    3.45
   0  -5 -20   34.55    2.33
   0   5  20   36.85    2.33
   0   5  20   31.91    2.11
   0   5 -20   37.30    2.95
   0   5 -20   25.14    3.69
   0  -5  21    3.31    1.82
   0  -5  21    5.37    2.38
   0  -5 -21    0.53    2.11
   0  -5 -21    2.23    1.44
   0   5 -21    2.21    3.09
   0   5 -21   -0.74    1.90
   0  -5  22   10.53    2.59
   0  -5  22   12.64    2.14
   0  -5 -22    7.56    2.26
   0  -5 -22   15.02    1.94
   0   5  22   12.52    1.63
   0   5  22    9.50    1.54
   0   5 -22    7.24    2.18
   0   5 -22    5.69    3.36
   0  -5  23    4.97    1.82
   0  -5  23    2.78    2.54
   0  -5 -23    2.09    2.14
   0  -5 -23    2.26    1.58
   0   5  23    3.24    1.42
   0   5  23    3.45    1.46
   0   5 -23    0.17    2.06
   0   5 -23    1.92    3.19
   0  -5  24    0.31    2.38
   0  -5  24    1.54    1.94
   0  -5 -24    4.10    1.63
   0  -5 -24    5.28    2.23
   0   5  24    3.62    1.51
   0   5  24    1.92    1.51
   0   5 -24   -0.02    2.14
   0   5 -24    3.62    3.17
   0  -5  25    1.54    2.04
   0  -5  25    4.01    2.47
   0  -5 -25    1.46    2.28
   0  -5 -25    2.54    1.75
   0   5  25    2.81    1.44
   0   5  25    4.25    1.61
   0   5 -25   -0.41    2.18
   0   5 -25    3.79    3.14
   0  -5  26    5.35    2.57
   0  -5  26    4.39    2.30
   0  -5 -26    3.00    2.33
   0  -5 -26    3.41    1.80
   0   5  26    3.96    1.68
   0   5  26    5.49    1.63
   0   5 -26    2.69    3.07
   0   5 -26    9.04    2.33
   0  -5 -27   -3.12    1.73
   0  -5 -27   -0.02    2.26
   0   5  27   -1.51    1.58
   0   5  27   -0.43    1.58
   0  -5  28   -3.45    2.21
   0  -5  28   -0.05    2.45
   0  -5 -28   -1.51    2.28
   0  -5 -28    0.89    1.75
   0   5  28    1.80    1.75
   0   5  28    2.64    1.66
   0   5 -28   -4.08    3.12
   0  -5  29   -1.56    2.35
   0  -5  29   -0.14    2.26
   0   5  29   -2.26    1.78
   0   5 -29    0.91    2.64
   0   5 -29    3.31    2.88
   0  -5  30   -1.58    2.52
   0  -5  30    1.08    2.38
   0   5  30    0.00    1.87
   0   5 -30    4.15    2.71
   0   5 -30    2.26    3.12
   0  -6   0  377.12   14.87
   0  -6   0  345.69   13.55
   0   6   0  350.01   13.72
   0   6   0  375.68   14.83
   0  -6   1 3581.70  138.06
   0  -6   1 3675.26  141.61
   0  -6  -1 4063.89  156.56
   0  -6  -1 4176.65  160.88
   0   6   1 4008.72  154.42
   0   6  -1 3670.46  141.52
   0   6  -1 3879.17  149.41
   0  -6   2   11.42    1.51
   0  -6   2   13.96    2.06
   0  -6  -2   12.52    1.58
   0  -6  -2   10.75    1.15
   0   6   2    9.62    1.18
   0   6   2   12.33    1.61
   0   6  -2   12.95    2.02
   0   6  -2   10.10    1.46
   0  -6   3 3277.02  126.31
   0  -6   3 3339.40  128.83
   0  -6  -3 3337.00  128.49
   0  -6  -3 3418.56  131.73
   0   6   3 3358.59  129.35
   0   6   3 3809.60  146.82
   0  -6   4   65.30    3.62
   0  -6   4   60.45    3.02
   0  -6  -4   54.48    2.38
   0   6   4   52.23    2.35
   0   6  -4   60.29    3.05
   0   6  -4   57.48    3.41
   0  -6   5   54.96    2.85
   0  -6   5   58.54    3.43
   0  -6  -5   58.08    2.42
   0   6   5   48.60    2.28
   0   6   5   52.03    2.23
   0   6  -5   49.99    2.73
   0  -6   6    2.09    1.61
   0  -6   6    1.66    2.28
   0  -6  -6    0.62    0.58
   0  -6  -6    1.06    0.70
   0   6   6    1.39    0.62
   0   6  -6    1.30    2.30
   0   6  -6    2.11    1.63
   0  -6   7  208.28    8.85
   0  -6   7  208.04    8.54
   0   6  -7  206.43    8.78
   0   6  -7  205.62    8.47
   0  -6   8   23.82    2.69
   0  -6   8   15.83    1.99
   0   6  -8   15.95    1.99
   0  -6   9  170.26    7.24
   0  -6   9  178.94    7.87
   0   6  -9  186.93    8.18
   0   6  -9  169.39    7.22
   0  -6  10    6.50    2.42
   0   6 -10    2.88    1.92
   0  -6  12    7.15    1.80
   0  -6  12    7.65    2.40
   0   6 -12    6.31    1.92
   0   6 -12    9.04    2.59
   0  -6  13   26.56    2.88
   0  -6  13   25.21    2.30
   0  -6 -13   29.24    1.39
   0  -6 -13   24.28    1.25
   0   6  13   25.43    1.22
   0   6 -13   27.83    3.14
   0   6 -13   26.32    2.38
   0  -6  14    9.84    2.52
   0  -6  14   11.68    2.06
   0  -6 -14    9.48    1.13
   0  -6 -14   11.01    0.98
   0   6  14   10.94    0.89
   0   6  14   13.07    1.01
   0   6 -14   11.85    2.04
   0   6 -14   15.11    2.66
   0  -6  15    0.36    1.80
   0  -6  15    3.96    2.42
   0  -6 -15    2.06    0.94
   0  -6 -15    1.58    1.27
   0   6  15    0.74    0.82
   0   6  15    1.39    0.79
   0   6 -15    0.91    1.68
   0   6 -15   -1.82    2.47
   0  -6  16    1.30    1.78
   0  -6  16    0.86    2.26
   0  -6 -16    1.87    1.44
   0  -6 -16    1.49    1.03
   0   6  16   -0.79    0.89
   0   6  16    1.85    0.94
   0   6 -16   -0.58    2.83
   0   6 -16    2.90    1.82
   0  -6  17   10.44    2.11
   0  -6  17   14.35    2.71
   0  -6 -17   16.31    1.44
   0  -6 -17   11.49    1.66
   0   6  17   14.87    1.32
   0   6  17   14.68    1.22
   0   6 -17   17.13    2.30
   0   6 -17   13.29    3.36
   0  -6  18    1.15    2.28
   0  -6  18   -0.12    1.78
   0  -6 -18   -0.46    1.20
   0  -6 -18   -1.78    1.68
   0   6  18    0.84    0.96
   0   6  18    0.62    1.08
   0   6 -18    3.69    2.04
   0   6 -18   -1.27    3.05
   0  -6  19    0.14    2.33
   0  -6  19    0.53    1.82
   0  -6 -19    0.79    1.20
   0  -6 -19   -0.86    1.82
   0   6  19   -1.42    1.15
   0   6  19    1.25    1.03
   0   6 -19   -1.39    1.94
   0   6 -19   -1.56    2.95
   0  -6  20    4.37    1.90
   0  -6  20    2.95    2.45
   0  -6 -20   -1.06    1.82
   0  -6 -20    1.61    1.22
   0   6  20    0.60    1.13
   0   6  20    1.73    1.22
   0   6 -20    2.71    2.04
   0   6 -20    0.60    3.07
   0  -6  21   11.95    2.14
   0  -6  21   11.59    2.73
   0  -6 -21    6.72    1.90
   0  -6 -21    8.37    1.39
   0   6  21    9.09    1.30
   0   6  21   10.60    1.39
   0   6 -21   12.67    2.28
   0   6 -21    7.46    3.36
   0  -6  22    1.75    2.49
   0  -6  22    3.00    1.85
   0  -6 -22    1.03    1.82
   0  -6 -22    0.84    1.30
   0   6  22   -1.06    1.25
   0   6  22    1.13    1.15
   0   6 -22   -0.12    1.99
   0   6 -22    2.83    3.26
   0  -6  23   -1.42    1.73
   0  -6  23    0.31    2.59
   0  -6 -23   -1.27    1.94
   0  -6 -23    0.46    1.39
   0   6  23    0.07    1.22
   0   6  23   -0.82    1.30
   0   6 -23    1.18    2.09
   0   6 -23    3.45    3.36
   0  -6  24    3.38    2.54
   0  -6  24   -1.78    1.82
   0  -6 -24   -0.65    1.90
   0   6  24   -0.38    1.22
   0   6  24    0.89    1.32
   0   6 -24   -0.98    2.09
   0   6 -24   -1.10    3.24
   0  -6  25    2.35    2.02
   0  -6  25   -0.72    2.45
   0  -6 -25    1.39    1.82
   0   6  25    0.36    1.27
   0   6  25   -0.07    1.37
   0   6 -25    5.01    3.31
   0   6 -25   -0.82    2.45
   0  -6 -26   -2.83    1.82
   0   6  26    0.46    1.42
   0   6  26   -1.13    1.39
   0  -6  27    0.77    2.42
   0  -6  27   -0.53    2.16
   0  -6 -27    0.29    1.99
   0   6  27    0.67    1.44
   0   6  27   -0.53    1.39
   0   6 -27   -4.56    2.30
   0   6 -27   -5.33    3.05
   0  -6  28    2.88    2.35
   0  -6  28    0.79    2.49
   0  -6 -28   -0.60    1.99
   0   6  28   -0.17    1.56
   0   6 -28    1.10    3.09
   0   6 -28   -4.87    2.47
   0  -6  29   -2.02    2.42
   0  -6  29    2.33    2.57
   0   6 -29   -2.45    3.02
   0   6 -29    1.90    2.69
   0  -6  30    2.69    2.47
   0  -6  30    6.19    2.57
   0   6 -30    0.60    3.09
   0   6 -30   -2.69    2.61
   0  -7   0    2.81    1.30
   0  -7   0    2.66    1.85
   0   7   0    2.59    1.85
   0   7   0    3.81    1.42
   0  -7   1  306.83   12.35
   0  -7   1  289.32   11.47
   0  -7  -1  326.50   12.83
   0  -7  -1  337.54   13.39
   0   7   1  310.67   12.26
   0   7  -1  299.87   12.09
   0   7  -1  289.32   11.52
   0  -7   2   21.47    1.80
   0  -7   2   13.94    2.23
   0  -7  -2   19.00    1.49
   0  -7  -2   21.14    1.94
   0   7   2   17.82    1.92
   0   7   2   19.22    1.58
   0   7  -2   18.71    1.85
   0  -7   3   71.92    3.89
   0  -7   3   82.07    3.79
   0  -7  -3   86.00    3.65
   0   7   3   86.82    3.93
   0   7   3   79.26    3.43
   0   7  -3   74.68    3.57
   0   7  -3   73.29    3.93
   0  -7   4  166.30    6.91
   0  -7   4  170.69    7.36
   0  -7  -4  165.27    6.60
   0  -7  -4  148.33    6.07
   0   7   4  162.34    6.67
   0   7   4  157.90    6.33
   0   7  -4  156.32    6.57
   0   7  -4  165.24    7.22
   0  -7   5  176.37    7.63
   0  -7   5  180.00    7.44
   0  -7  -5  186.52    7.36
   0  -7  -5  169.97    6.84
   0   7   5  181.29    7.32
   0   7   5  180.07    7.13
   0   7  -5  179.97    7.48
   0   7  -5  176.57    7.65
   0  -7   6  987.91   38.60
   0  -7   6 1035.65   40.23
   0  -7  -6  937.53   36.22
   0  -7  -6 1023.17   39.49
   0   7   6 1049.56   40.59
   0   7   6 1015.25   39.20
   0   7  -6  985.75   38.34
   0   7  -6  979.27   38.26
   0  -7   7   22.84    2.06
   0  -7   7   20.25    2.66
   0  -7  -7   21.59    1.08
   0  -7  -7   24.28    1.13
   0   7   7   21.45    1.10
   0   7  -7   20.70    2.69
   0   7  -7   21.16    2.09
   0  -7   8 1050.52   41.07
   0  -7   8 1074.51   41.81
   0   7  -8 1076.67   42.13
   0   7  -8  973.27   37.90
   0  -7  10   13.89    2.04
   0  -7  10   11.47    2.81
   0   7 -10   12.83    2.30
   0   7 -10   13.10    2.57
   0  -7  11   57.58    3.29
   0  -7  11   51.77    3.57
   0   7 -11   59.16    3.41
   0   7 -11   54.41    3.84
   0  -7  12   30.23    3.02
   0  -7  12   37.45    2.69
   0   7 -12   35.19    3.29
   0   7 -12   30.68    2.54
   0  -7  13   13.91    2.11
   0  -7  13   19.41    2.64
   0   7 -13   18.69    2.23
   0   7 -13   16.41    2.85
   0  -7  14   42.13    3.05
   0  -7  14   45.20    3.55
   0   7 -14   47.24    3.05
   0   7 -14   42.53    3.48
   0  -7  15   66.19    3.81
   0  -7  15   59.88    4.10
   0   7 -15   67.92    3.84
   0  -7  16    8.42    2.45
   0  -7  16    9.43    1.94
   0   7  16   10.20    0.70
   0   7 -16    8.16    3.07
   0   7 -16    8.40    1.94
   0  -7  17    7.05    1.90
   0  -7  17    5.18    2.42
   0  -7 -17    4.27    0.77
   0  -7 -17    4.89    0.77
   0   7  17    5.83    0.74
   0   7 -17    5.16    3.05
   0   7 -17    3.38    1.99
   0  -7  18    9.45    2.45
   0  -7  18    6.72    1.99
   0  -7 -18   10.36    1.01
   0  -7 -18   10.08    1.18
   0   7  18    9.62    0.86
   0   7  18    9.72    0.84
   0   7 -18    7.34    3.26
   0   7 -18   11.44    2.21
   0  -7  19   15.47    2.35
   0  -7  19   16.10    2.81
   0  -7 -19   15.38    1.22
   0  -7 -19    9.64    1.37
   0   7  19   15.81    1.10
   0   7  19   14.73    1.10
   0   7 -19   15.43    3.43
   0   7 -19   18.98    2.47
   0  -7  20    5.21    2.52
   0  -7  20   -1.25    1.80
   0  -7 -20   -1.46    1.30
   0  -7 -20    0.07    0.96
   0   7  20   -0.98    0.89
   0   7  20   -2.33    0.91
   0   7 -20   -0.58    3.17
   0   7 -20    2.93    2.02
   0  -7  21    9.12    2.69
   0  -7  21   10.65    2.16
   0  -7 -21    6.72    1.46
   0   7  21    7.65    1.08
   0   7  21    8.68    1.08
   0   7 -21   10.58    2.23
   0   7 -21    6.96    3.38
   0  -7  22    6.93    2.61
   0  -7  22    2.49    1.87
   0  -7 -22    2.04    1.49
   0   7  22    3.81    1.03
   0   7  22    3.50    1.01
   0   7 -22    6.17    2.16
   0   7 -22    9.93    3.29
   0  -7  23   -1.87    2.52
   0  -7  23    0.48    1.87
   0  -7 -23    1.97    1.51
   0   7  23    1.49    1.01
   0   7  23    0.86    1.08
   0   7 -23    1.78    2.09
   0   7 -23   -2.54    3.17
   0  -7  24    2.47    2.69
   0  -7  24   -1.78    1.97
   0  -7 -24    2.23    1.49
   0   7  24   -0.12    1.18
   0   7 -24   -0.86    3.29
   0   7 -24    0.05    2.21
   0  -7 -25    3.79    1.58
   0   7  25    5.06    1.25
   0  -7  26   -1.73    2.26
   0  -7  26    4.03    2.54
   0  -7 -26   -0.55    1.56
   0   7 -26   -0.02    3.17
   0   7 -26    0.29    2.30
   0  -7  27    2.35    2.66
   0  -7  27   -3.38    2.47
   0   7 -27    3.74    2.30
   0   7 -27   -2.69    3.14
   0  -7  28    0.22    2.38
   0  -7  28    1.61    2.45
   0   7 -28   -4.73    2.54
   0   7 -28    0.24    3.21
   0  -7  29   -1.10    2.57
   0  -7  29   -0.24    2.42
   0   7 -29    3.00    2.66
   0   7 -29   -3.93    2.93
   0  -7  30   -1.80    2.54
   0  -7  30   -0.70    2.45
   0   7 -30   -1.85    3.19
   0   7 -30    0.77    2.69
   0  -8   0  335.86   13.24
   0  -8   0  314.99   12.64
   0   8   0  321.70   12.91
   0   8   0  336.10   13.29
   0  -8   1   52.68    3.21
   0  -8   1   46.32    2.54
   0  -8  -1   54.19    2.69
   0   8   1   54.84    2.73
   0   8  -1   46.01    2.61
   0   8  -1   54.75    3.33
   0  -8   2  362.25   14.32
   0  -8  -2  421.98   16.63
   0  -8  -2  408.55   15.98
   0   8   2  422.70   16.65
   0   8   2  404.47   15.83
   0  -8   3  620.86   24.47
   0  -8   3  610.54   23.87
   0  -8  -3  577.44   22.55
   0  -8  -3  601.91   23.39
   0   8   3  567.60   22.09
   0   8  -3  628.54   24.78
   0   8  -3  593.99   23.27
   0  -8   4   20.34    1.99
   0  -8   4   21.09    2.64
   0  -8  -4   13.10    1.68
   0  -8  -4   18.30    1.44
   0   8   4   15.31    1.46
   0   8   4   19.22    1.99
   0   8  -4   18.62    2.64
   0   8  -4   18.38    2.02
   0  -8   5  286.20   11.80
   0  -8   5  299.15   11.99
   0  -8  -5  300.11   11.76
   0  -8  -5  289.32   11.44
   0   8   5  283.08   11.13
   0   8   5  273.96   10.92
   0   8  -5  301.07   12.11
   0   8  -5  291.48   12.02
   0  -8   6 2425.38   93.90
   0  -8   6 2351.25   90.85
   0  -8  -6 2432.58   93.75
   0  -8  -6 2315.27   89.29
   0   8   6 2388.92   92.15
   0   8   6 2393.23   92.27
   0   8  -6 2432.58   94.11
   0   8  -6 2358.45   91.16
   0  -8   7    4.82    2.66
   0  -8   7    0.36    1.94
   0  -8  -7    3.84    0.77
   0  -8  -7    2.95    1.01
   0   8   7    2.88    0.89
   0   8   7    8.20    1.30
   0   8  -7    5.42    2.59
   0   8  -7    2.78    1.85
   0  -8  -8   22.38    1.08
   0  -8  -8   22.72    1.06
   0   8   8   21.49    1.08
   0  -8   9    1.06    2.23
   0  -8   9    0.53    1.70
   0   8  -9   -0.02    2.40
   0   8  -9   -0.34    1.80
   0  -8  10    9.00    2.42
   0  -8  10   10.75    1.92
   0   8 -10   15.81    2.71
   0   8 -10    9.16    1.97
   0  -8  11    4.53    2.45
   0  -8  11    3.69    1.85
   0   8 -11    0.10    2.38
   0   8 -11    1.85    1.82
   0  -8  12   24.88    2.88
   0  -8  12   32.79    2.57
   0   8 -12   27.16    3.05
   0   8 -12   31.98    2.61
   0  -8  13   10.29    2.47
   0  -8  13    9.62    1.99
   0   8 -13    9.45    2.04
   0   8 -13    3.91    2.59
   0  -8  14   49.66    3.62
   0  -8  14   50.23    3.21
   0   8 -14   53.64    3.26
   0   8 -14   62.30    4.10
   0  -8  15    2.52    1.87
   0  -8  15   -0.24    2.42
   0   8 -15   -3.50    2.76
   0   8 -15   -0.70    1.82
   0  -8  16   83.84    4.85
   0  -8  16   83.99    4.39
   0   8 -16   81.28    4.37
   0   8 -16   76.10    5.23
   0  -8  17   16.82    2.81
   0  -8  17   15.19    2.26
   0   8 -17   11.95    3.21
   0   8 -17   11.18    2.16
   0  -8  18   32.63    3.26
   0  -8  18   32.58    2.85
   0   8 -18   19.91    3.65
   0   8 -18   33.01    2.93
   0  -8  19    4.41    2.49
   0  -8  19    3.53    1.97
   0   8 -19    2.97    3.19
   0   8 -19    5.04    2.14
   0  -8  20   22.07    3.09
   0  -8  20   20.73    2.49
   0   8 -20   27.25    2.83
   0   8 -20   21.64    3.81
   0  -8  21    8.52    2.21
   0  -8  21   10.27    2.71
   0   8 -21   -0.48    3.38
   0   8 -21    8.68    2.21
   0  -8  22    2.57    1.80
   0  -8  22    2.33    2.64
   0   8 -22   -1.18    3.24
   0   8 -22    3.09    2.16
   0  -8  23   -0.96    2.69
   0   8 -23    2.02    2.26
   0  -8  24   -0.72    2.21
   0   8 -24   -0.46    3.14
   0  -8  25   -0.12    2.78
   0  -8  25    7.75    2.33
   0   8 -25    4.34    3.29
   0   8 -25    6.57    2.40
   0  -8  26   -2.69    2.23
   0  -8  26    3.48    2.66
   0   8 -26   -2.04    3.19
   0   8 -26   -1.61    2.38
   0  -8  27   -1.49    2.26
   0  -8  27    1.51    2.57
   0   8 -27    0.55    2.23
   0   8 -27   -0.67    3.00
   0  -8  28   -1.97    2.40
   0  -8  28    3.53    2.38
   0   8 -28    2.09    2.47
   0  -8  29    0.50    2.61
   0  -8  29    0.67    2.38
   0   8 -29    2.71    2.69
   0   8 -29    3.29    3.14
   0  -8  30   -0.07    2.47
   0  -8  30   -3.09    2.49
   0   8 -30   -2.47    3.05
   0   8 -30    1.46    2.61
   0  -9   0    5.52    1.54
   0  -9   0    5.18    2.14
   0   9   0    3.38    1.58
   0   9   0    5.85    2.16
   0  -9   1   15.31    1.75
   0  -9   1   21.76    2.47
   0  -9  -1   20.44    2.30
   0  -9  -1   14.42    1.63
   0   9   1   16.94    1.70
   0   9   1   19.34    2.23
   0   9  -1   14.23    1.80
   0  -9   2   91.62    4.20
   0  -9   2   85.96    4.44
   0  -9  -2   91.91    4.29
   0  -9  -2   98.86    4.29
   0   9   2   90.18    4.29
   0   9   2   92.82    4.08
   0   9  -2   81.88    4.39
   0   9  -2   88.57    4.15
   0  -9   3  388.16   15.64
   0  -9   3  400.15   15.86
   0  -9  -3  387.44   15.33
   0   9  -3  394.39   15.67
   0   9  -3  390.80   15.79
   0  -9   4   29.24    2.26
   0  -9   4   31.14    2.95
   0   9   4   30.80    2.45
   0   9   4   24.47    1.82
   0   9  -4   26.99    2.97
   0   9  -4   30.59    2.42
   0  -9   5  415.27   16.48
   0  -9   5  420.78   16.94
   0  -9  -5  420.06   16.39
   0  -9  -5  372.80   14.68
   0   9   5  402.55   15.76
   0   9   5  414.07   16.34
   0  -9  -6  176.45    7.03
   0   9   6  173.38    7.15
   0   9   6  170.45    6.86
   0  -9  -7   26.36    1.70
   0  -9  -7   33.25    1.68
   0   9   7   34.76    2.11
   0   9   7   31.57    1.70
   0   9  -7   29.48    3.38
   0  -9  -8    2.21    0.84
   0  -9  -8    2.90    0.74
   0   9   8    2.97    1.18
   0   9   8    5.88    0.86
   0   9  -8    5.88    1.90
   0   9  -8    0.02    2.40
   0  -9   9   25.96    2.28
   0  -9   9   23.49    2.76
   0  -9  -9   22.89    1.03
   0  -9  -9   26.53    1.15
   0   9   9   26.72    1.27
   0   9  -9   29.41    3.00
   0   9  -9   29.03    2.42
   0  -9  10    0.84    2.38
   0  -9  10    1.34    1.70
   0   9 -10    1.08    1.85
   0   9 -10    4.08    2.47
   0  -9  11   60.67    3.45
   0  -9  11   62.28    4.01
   0   9 -11   65.76    4.15
   0   9 -11   60.07    3.43
   0  -9  12   13.43    2.14
   0  -9  12   10.08    2.49
   0   9 -12    6.00    2.52
   0   9 -12   14.87    2.16
   0  -9  13   61.22    4.03
   0  -9  13   58.85    3.50
   0   9 -13   55.39    3.41
   0   9 -13   61.44    4.22
   0  -9  14    1.18    2.42
   0  -9  14    4.70    1.99
   0   9 -14    1.80    1.87
   0   9 -14    8.71    2.78
   0  -9  15    5.25    2.30
   0  -9  15    1.42    1.63
   0   9 -15    2.35    1.85
   0   9 -15    2.73    2.78
   0  -9  16    9.24    2.64
   0  -9  16   13.29    2.23
   0   9 -16    8.01    3.36
   0   9 -16    9.86    2.21
   0  -9  17   -0.29    2.35
   0  -9  17    4.73    1.94
   0   9 -17    4.99    3.14
   0   9 -17   -1.44    1.87
   0  -9  18    5.11    2.40
   0  -9  18    3.09    2.02
   0   9 -18    7.48    2.16
   0   9 -18    9.55    3.19
   0  -9  19   13.27    2.73
   0  -9  19   13.05    2.28
   0   9 -19   10.20    2.35
   0   9 -19    9.36    3.41
   0  -9  20    8.66    2.73
   0  -9  20   11.80    2.30
   0   9 -20    8.85    2.35
   0   9 -20    8.01    3.55
   0  -9  21   -2.90    1.87
   0  -9  21    0.74    2.54
   0   9 -21    6.17    3.41
   0   9 -21   -1.32    2.02
   0  -9  23    4.22    2.83
   0  -9  23    7.39    2.26
   0   9 -23    6.84    2.49
   0   9 -23    6.74    3.33
   0  -9  24    4.87    2.14
   0  -9  24    3.79    2.88
   0   9 -24    7.75    2.49
   0   9 -24    5.28    3.14
   0  -9  25    0.31    2.11
   0  -9  25    1.56    2.78
   0   9 -25    0.00    3.14
   0   9 -25   -1.37    2.30
   0  -9  26   -0.05    2.69
   0  -9  26    0.58    2.09
   0   9 -26   -5.16    3.29
   0   9 -26    0.00    2.40
   0  -9  27    1.42    2.47
   0  -9  27    1.99    2.45
   0   9 -27   -3.43    3.26
   0   9 -27   -0.05    2.40
   0   9 -28   -5.76    3.00
   0   9 -28    2.52    2.47
   0  -9  29   -2.81    2.45
   0  -9  29   -3.89    2.42
   0   9 -29    0.02    2.71
   0   9 -29   -1.15    3.14
   0 -10   0    8.20    2.26
   0 -10   0    7.41    1.61
   0  10   0    7.77    1.75
   0  10   0    7.60    2.23
   0 -10   1   29.36    2.21
   0 -10   1   31.33    2.81
   0 -10  -1   35.77    2.30
   0 -10  -1   35.36    2.73
   0  10   1   36.06    2.33
   0  10   1   40.11    2.93
   0  10  -1   29.00    2.90
   0  10  -1   30.66    2.38
   0 -10   2    7.80    2.45
   0 -10   2    9.16    1.78
   0 -10  -2   11.78    1.49
   0 -10  -2    9.31    1.99
   0  10   2   15.57    1.80
   0  10   2   12.43    2.14
   0  10  -2   14.08    2.06
   0  10  -2    7.44    2.54
   0 -10   3 2586.11  100.04
   0 -10   3 2566.92   99.20
   0 -10  -3 2672.48  103.08
   0 -10  -3 2660.48  102.70
   0  10   3 2953.16  114.02
   0  10   3 2773.24  107.00
   0  10  -3 2521.34   97.61
   0  10  -3 2535.73   98.00
   0 -10   4   50.50    2.97
   0 -10   4   54.70    3.62
   0 -10  -4   41.62    2.61
   0 -10  -4   49.85    2.49
   0  10   4   46.18    2.97
   0  10   4   47.93    2.57
   0  10  -4   45.60    3.50
   0  10  -4   52.03    3.09
   0 -10  -5   17.80    1.49
   0 -10  -5   16.94    1.94
   0  10   5   15.52    1.58
   0  10   5   16.94    2.14
   0 -10   6   12.38    1.90
   0 -10   6   13.15    2.71
   0 -10  -6   14.54    1.75
   0 -10  -6   13.41    1.30
   0  10   6   12.07    1.39
   0  10   6   15.57    1.94
   0 -10   7   67.68    4.01
   0 -10   7   64.80    3.43
   0 -10  -7   66.24    3.14
   0 -10  -7   66.74    2.93
   0  10   7   60.07    2.73
   0  10   7   60.14    3.05
   0  10  -7   69.81    4.15
   0  10  -7   64.96    3.55
   0 -10   8    9.69    2.52
   0 -10   8    9.91    1.85
   0 -10  -8    8.16    1.15
   0 -10  -8    8.37    0.96
   0  10   8    7.44    1.03
   0  10   8    8.80    1.54
   0  10  -8    8.01    2.57
   0  10  -8    7.36    1.97
   0 -10   9  159.17    6.93
   0 -10   9  155.48    7.27
   0 -10  -9  157.64    6.26
   0 -10  -9  162.68    6.41
   0  10   9  159.72    6.33
   0  10   9  161.12    6.53
   0  10  -9  165.70    7.24
   0  10  -9  147.11    6.98
   0 -10  10   24.37    2.88
   0 -10  10   21.71    2.23
   0  10 -10   28.19    3.09
   0  10 -10   21.97    2.30
   0 -10  11    2.54    1.80
   0 -10  11    0.58    2.30
   0  10 -11   -0.29    2.49
   0  10 -11   -1.03    1.85
   0 -10  12   -0.77    2.33
   0 -10  12   -0.70    1.85
   0  10 -12    2.02    2.45
   0  10 -12   -2.38    1.80
   0 -10  13    3.31    1.85
   0 -10  13   -2.83    2.38
   0  10 -13   -0.17    2.61
   0  10 -13   -0.14    1.90
   0 -10  14    8.88    2.33
   0 -10  14    9.62    1.94
   0  10 -14    8.35    2.04
   0 -10  15    5.85    2.30
   0 -10  15    4.70    1.78
   0  10 -15    9.14    3.21
   0  10 -15    5.61    1.97
   0 -10  16    2.64    2.38
   0 -10  16   -0.26    1.73
   0  10 -16    1.70    3.05
   0  10 -16   -1.06    1.90
   0 -10  17    0.96    1.80
   0 -10  17    0.94    2.18
   0  10 -17   -0.98    1.94
   0  10 -17    3.67    3.12
   0 -10  18   12.98    2.18
   0 -10  18   15.47    2.76
   0  10 -18   11.54    2.30
   0  10 -18    9.62    3.31
   0 -10  19   -0.38    1.87
   0 -10  19    1.51    2.57
   0  10 -19    1.94    2.02
   0  10 -19    1.73    3.12
   0 -10  20    4.32    2.52
   0 -10  20    5.35    2.11
   0  10 -20    2.04    3.36
   0  10 -20    0.29    2.14
   0 -10  22    4.10    2.73
   0 -10  22    6.41    2.11
   0  10 -22    0.62    2.21
   0  10 -22    3.65    3.41
   0 -10  23    2.45    2.57
   0 -10  23    2.30    2.11
   0  10 -23    0.53    2.26
   0  10 -23    4.63    3.17
   0 -10  24    2.93    2.93
   0 -10  24    3.36    2.18
   0  10 -24    0.14    2.42
   0  10 -24    1.44    3.17
   0 -10  25    4.32    2.18
   0 -10  25   -0.22    2.69
   0  10 -25    4.65    3.29
   0  10 -25   -1.90    2.52
   0 -10  26    0.43    2.21
   0 -10  26   -1.18    2.66
   0  10 -26    3.67    3.33
   0  10 -26    4.01    2.45
   0 -10  27    1.22    2.38
   0 -10  27   -0.96    2.47
   0  10 -27    6.31    3.45
   0  10 -27    0.29    2.35
   0 -10  28    1.94    2.71
   0 -10  28    7.17    2.64
   0  10 -28   -0.67    3.07
   0  10 -28    2.97    2.52
   0 -10  29    1.73    2.49
   0 -10  29   -0.94    2.49
   0  10 -29   -3.48    2.54
   0  10 -29   -0.79    3.26
   0 -11   0    6.55    1.68
   0 -11   0   10.24    2.28
   0  11   0   10.53    2.38
   0  11   0    5.69    1.80
   0 -11   1  271.33   11.25
   0 -11   1  248.78   10.10
   0 -11  -1  260.05   10.48
   0 -11  -1  283.08   11.59
   0  11   1  306.11   12.47
   0  11   1  266.53   10.80
   0  11  -1  286.20   11.85
   0 -11   2   10.41    1.87
   0 -11   2    1.75    2.45
   0 -11  -2    5.66    2.06
   0 -11  -2    7.27    1.56
   0  11   2    4.29    1.66
   0  11  -2    7.82    1.90
   0  11  -2    7.63    2.64
   0 -11   3   14.08    2.73
   0 -11  -3   11.49    1.49
   0 -11  -3   15.02    2.06
   0  11   3   11.37    1.70
   0  11   3    8.49    2.26
   0  11  -3   12.26    2.11
   0 -11  -4   32.29    2.54
   0 -11  -4   35.84    2.14
   0  11   4   38.62    2.95
   0  11   4   32.41    2.21
   0 -11   5    8.13    1.75
   0 -11   5    6.26    2.40
   0 -11  -5    7.17    1.30
   0 -11  -5    4.73    1.78
   0  11   5    7.60    1.99
   0  11   5    4.77    1.42
   0  11  -5    7.01    2.59
   0  11  -5    6.45    1.92
   0 -11   6    1.80    1.66
   0 -11   6    3.84    2.35
   0 -11  -6    2.45    1.13
   0 -11  -6    2.35    1.61
   0  11   6    2.97    1.80
   0  11   6    0.29    1.22
   0  11  -6   10.15    2.64
   0  11  -6    1.66    1.87
   0 -11   7   10.36    2.52
   0 -11   7   14.20    1.92
   0 -11  -7    8.23    1.61
   0 -11  -7   11.95    1.22
   0  11   7   12.93    1.85
   0  11   7   10.58    1.37
   0  11  -7    9.64    2.59
   0  11  -7   11.01    2.04
   0 -11   8  439.98   17.90
   0 -11   8  440.93   17.61
   0 -11  -8  438.54   17.18
   0 -11  -8  466.12   18.14
   0  11   8  437.82   17.10
   0  11   8  468.04   18.40
   0  11  -8  451.49   18.06
   0  11  -8  453.65   18.45
   0 -11   9   18.14    2.14
   0 -11   9   21.04    2.88
   0 -11  -9   21.47    1.39
   0 -11  -9   21.71    1.25
   0  11   9   18.50    1.73
   0  11   9   17.97    1.37
   0  11  -9   16.19    2.23
   0  11  -9   24.13    2.97
   0 -11  10   72.11    3.86
   0 -11  10   72.33    4.34
   0 -11 -10   72.67    2.95
   0 -11 -10   73.43    3.02
   0  11  10   66.88    2.81
   0  11  10   73.58    3.19
   0  11 -10   78.11    4.63
   0  11 -10   74.15    3.96
   0 -11  11    4.99    2.45
   0 -11  11    2.28    1.87
   0  11 -11    0.24    2.49
   0  11 -11    5.78    1.94
   0 -11  12    8.08    1.82
   0 -11  12   10.32    2.47
   0  11 -12    6.17    2.52
   0  11 -12    7.39    2.02
   0 -11  13   -2.21    2.09
   0 -11  13   -0.72    1.66
   0  11 -13    2.59    1.70
   0  11 -13    0.60    2.45
   0 -11  14   20.06    2.09
   0 -11  14   12.76    2.59
   0  11 -14   21.21    2.38
   0  11 -14   21.85    3.29
   0 -11  15   15.98    2.06
   0 -11  15   17.03    2.71
   0  11 -15   13.07    2.18
   0  11 -15   12.95    3.24
   0 -11  16    0.14    2.26
   0 -11  16    2.38    1.80
   0  11 -16   -1.25    1.97
   0  11 -16   -1.27    3.00
   0 -11  17    4.49    1.87
   0 -11  17    6.69    2.42
   0  11 -17    9.28    2.16
   0  11 -17    9.64    3.24
   0 -11  18   21.26    2.35
   0 -11  18   22.36    3.02
   0  11 -18   25.65    3.89
   0  11 -18   22.91    2.61
   0 -11  19   22.81    3.31
   0 -11  19   19.91    2.66
   0  11 -19   22.53    2.85
   0  11 -19   17.56    4.13
   0 -11  21   11.01    2.95
   0 -11  21    7.56    2.06
   0  11 -21    6.07    3.48
   0  11 -21    6.33    2.40
   0 -11  22    6.86    2.73
   0 -11  22    5.40    2.16
   0  11 -22    7.84    2.35
   0  11 -22   12.59    3.53
   0 -11  23   15.81    2.66
   0 -11  23   14.75    3.14
   0  11 -23   12.57    3.29
   0  11 -23   12.81    2.71
   0 -11  24   -1.94    2.69
   0 -11  24   -1.61    2.18
   0  11 -24   -2.40    2.40
   0  11 -24   -0.48    3.17
   0 -11  25    2.61    2.83
   0 -11  25    0.07    2.26
   0  11 -25    2.85    3.33
   0  11 -25    7.20    2.64
   0 -11  26    0.36    2.61
   0  11 -26    0.94    2.42
   0  11 -26    8.04    3.29
   0 -11  27    5.25    2.66
   0 -11  27    2.59    2.45
   0 -11  28    3.17    2.54
   0 -11  28    3.31    2.59
   0  11 -28    2.81    2.47
   0  11 -28    0.50    3.21
   0 -11  29    5.23    2.73
   0 -11  29    1.87    2.69
   0  11 -29    4.46    3.36
   0  11 -29    8.68    2.73
   0 -12   0   84.28    3.98
   0 -12   0   91.86    4.68
   0  12   0   78.88    3.96
   0  12   0   91.88    4.75
   0 -12   1    7.36    1.78
   0 -12   1    8.52    2.40
   0 -12  -1    7.01    1.61
   0 -12  -1    5.64    2.18
   0  12   1    6.65    1.82
   0  12   1    6.36    2.23
   0  12  -1    6.84    1.90
   0  12  -1    1.85    2.49
   0 -12  -2  194.49    7.99
   0 -12  -2  192.50    8.20
   0  12   2  202.33    8.68
   0  12   2  198.40    8.23
   0 -12   3    7.13    2.73
   0 -12   3    7.60    1.85
   0 -12  -3   12.67    2.16
   0 -12  -3    7.75    1.49
   0  12   3    8.76    2.38
   0  12   3    3.86    1.66
   0  12  -3    7.46    2.16
   0  12  -3   12.52    2.76
   0 -12   4  147.25    6.81
   0 -12   4  151.09    6.48
   0 -12  -4  157.90    6.55
   0 -12  -4  144.88    6.41
   0  12   4  160.40    7.10
   0  12   4  149.63    6.36
   0  12  -4  154.85    6.77
   0  12  -4  143.56    6.77
   0 -12   5    3.48    1.73
   0 -12   5    5.66    2.45
   0 -12  -5   -0.91    1.30
   0 -12  -5   -0.38    1.85
   0  12   5    2.14    1.46
   0  12   5    1.13    2.06
   0  12  -5    4.15    2.52
   0  12  -5    1.85    1.82
   0 -12   6   12.02    1.87
   0 -12   6    9.67    2.52
   0 -12  -6    7.10    1.82
   0 -12  -6   13.55    1.39
   0  12   6   13.27    1.58
   0  12   6   10.80    2.02
   0  12  -6    9.67    2.64
   0  12  -6   13.55    2.11
   0 -12   7    4.87    2.45
   0 -12   7    5.54    1.80
   0 -12  -7    6.07    1.68
   0 -12  -7    4.89    1.18
   0  12   7    3.43    1.80
   0  12   7    2.93    1.34
   0  12  -7    0.91    1.97
   0  12  -7    1.58    2.54
   0 -12   8    1.99    2.38
   0 -12   8    5.13    1.82
   0 -12  -8    3.65    1.46
   0 -12  -8    5.76    1.10
   0  12   8    7.34    1.82
   0  12   8    3.53    1.25
   0  12  -8    2.40    2.49
   0  12  -8    4.63    1.97
   0 -12   9    4.27    1.85
   0 -12   9    7.87    2.49
   0 -12  -9    5.61    0.91
   0 -12  -9    3.60    1.15
   0  12   9    0.84    1.70
   0  12   9    2.83    1.20
   0  12  -9    5.40    2.57
   0  12  -9    5.90    1.99
   0 -12 -10  120.77    4.92
   0 -12 -10  122.13    4.89
   0  12  10  124.24    5.28
   0  12  10  111.53    4.58
   0  12 -10  123.69    5.83
   0  12 -10  126.79    6.36
   0 -12  11    4.87    2.21
   0 -12  11   -1.70    1.63
   0 -12 -11    0.34    0.43
   0 -12 -11    1.06    0.53
   0  12  11    0.46    0.74
   0  12 -11    2.76    1.73
   0  12 -11    2.30    2.47
   0 -12  12   11.95    2.42
   0 -12  12    8.37    1.90
   0  12 -12   10.77    1.99
   0  12 -12   13.10    2.64
   0 -12  13    4.34    1.75
   0 -12  13    7.75    2.38
   0  12 -13    5.95    1.92
   0 -12  14   61.34    3.62
   0 -12  14   65.71    4.25
   0  12 -14   67.48    4.85
   0  12 -14   61.41    3.69
   0 -12  15    0.41    2.21
   0 -12  15    1.01    1.73
   0  12 -15    0.70    1.92
   0  12 -15    5.21    2.97
   0 -12  16   41.09    2.95
   0 -12  16   44.24    3.57
   0  12 -16   49.23    3.31
   0  12 -16   45.32    4.29
   0 -12  17    2.02    1.80
   0 -12  17   -0.05    2.35
   0  12 -17    1.42    3.19
   0  12 -17   -0.94    2.04
   0 -12  19    0.84    2.04
   0  12 -19   -3.05    3.45
   0 -12  20   15.62    2.40
   0 -12  20   12.79    3.00
   0  12 -20   14.78    2.54
   0  12 -20   10.60    3.67
   0 -12  21   -0.12    1.92
   0 -12  21   -1.18    2.49
   0  12 -21    2.49    3.24
   0  12 -21   -0.91    2.16
   0 -12  22    0.53    2.69
   0 -12  22   -0.70    2.06
   0  12 -22    1.80    2.35
   0  12 -22    4.05    3.24
   0 -12  23   -0.19    2.76
   0 -12  23   -0.60    2.11
   0  12 -23   -0.46    3.12
   0  12 -23    1.90    2.35
   0 -12  24    3.14    2.64
   0 -12  24    2.02    2.21
   0  12 -24    2.83    3.33
   0  12 -24    1.46    2.49
   0 -12  25    1.49    2.11
   0 -12  25   -1.18    2.81
   0  12 -25    3.55    3.33
   0  12 -25    0.26    2.38
   0 -12  26    3.55    2.66
   0 -12  26    3.19    2.30
   0  12 -26    2.33    2.40
   0  12 -26    8.01    3.36
   0 -12  27   -0.67    2.40
   0 -12  27    0.82    2.49
   0  12 -27    0.00    3.17
   0  12 -27    3.31    2.57
   0 -12  28   -0.46    2.47
   0 -12  28    0.36    2.54
   0  12 -28    0.58    2.59
   0  12 -28   -3.55    3.29
   0 -13   0    1.63    2.45
   0  13   0    4.17    1.97
   0 -13  -1  276.60   11.18
   0 -13  -1  271.09   11.32
   0  13   1  272.05   11.11
   0 -13   2  162.17    6.93
   0 -13   2  154.23    7.10
   0 -13  -2  161.74    7.17
   0 -13  -2  170.23    7.13
   0  13   2  169.10    7.22
   0  13   2  178.75    7.96
   0  13  -2  171.26    7.72
   0  13  -2  167.19    7.24
   0 -13   3  338.74   13.99
   0 -13   3  317.63   12.86
   0 -13  -3  312.35   12.50
   0 -13  -3  320.51   13.10
   0  13   3  331.06   13.60
   0  13   3  331.06   13.31
   0  13  -3  310.67   12.67
   0  13  -3  314.75   13.10
   0 -13   4    0.46    1.68
   0 -13   4    3.09    2.42
   0 -13  -4    4.34    1.42
   0 -13  -4    1.87    1.99
   0  13   4   -0.67    1.58
   0  13   4    3.31    2.28
   0  13  -4    1.75    1.85
   0  13  -4    0.98    2.59
   0 -13   5   36.10    2.52
   0 -13   5   38.41    3.26
   0 -13  -5   28.67    2.49
   0 -13  -5   38.70    2.26
   0  13   5   32.51    2.28
   0  13   5   31.81    2.76
   0  13  -5   39.37    3.36
   0  13  -5   37.78    2.76
   0 -13   6   26.41    2.33
   0 -13   6   28.02    3.05
   0 -13  -6   24.76    1.78
   0 -13  -6   21.38    2.28
   0  13   6   25.43    2.49
   0  13   6   20.49    1.92
   0  13  -6   20.15    3.00
   0  13  -6   26.75    2.47
   0 -13   7  103.73    4.97
   0 -13   7   89.89    4.97
   0 -13  -7   83.13    4.10
   0 -13  -7   99.49    4.32
   0  13   7   93.13    4.22
   0  13   7   93.68    4.58
   0  13  -7  101.29    4.99
   0  13  -7   88.93    5.04
   0 -13   8   24.28    2.90
   0 -13   8   23.70    2.33
   0 -13  -8   28.79    1.73
   0 -13  -8   23.56    1.92
   0  13   8   26.32    2.42
   0  13   8   21.64    1.73
   0 -13   9   68.23    4.22
   0 -13   9   70.67    3.79
   0 -13  -9   67.29    3.21
   0 -13  -9   78.71    3.41
   0  13   9   72.91    3.77
   0  13   9   69.26    3.26
   0  13  -9   75.33    4.58
   0  13  -9   77.75    4.17
   0 -13  10    5.13    1.75
   0 -13  10    2.81    2.18
   0 -13 -10    2.28    1.10
   0 -13 -10    1.56    0.86
   0  13  10   -0.10    1.10
   0  13  10    2.45    1.56
   0  13 -10    1.54    1.75
   0  13 -10    1.78    2.47
   0 -13  11    2.06    2.54
   0 -13  11   -0.02    1.78
   0 -13 -11    0.84    0.82
   0 -13 -11    0.72    0.70
   0  13  11   -0.19    1.25
   0  13  11    1.22    0.89
   0  13 -11    0.14    1.75
   0  13 -11    1.80    2.38
   0 -13  12    2.49    2.30
   0 -13  12    1.58    1.63
   0  13 -12    5.37    1.85
   0 -13  13    3.07    2.33
   0 -13  13    5.54    1.78
   0  13 -13   -1.44    2.90
   0  13 -13    1.73    1.82
   0 -13  14    6.93    1.82
   0 -13  14    6.36    2.40
   0  13 -14    8.42    2.06
   0  13 -14    7.29    2.97
   0 -13  15    2.47    2.16
   0 -13  15    0.67    1.78
   0  13 -15   -0.67    2.83
   0  13 -15    1.82    1.87
   0 -13  16   -0.14    1.75
   0 -13  16   -5.04    2.26
   0  13 -16   -0.74    1.90
   0  13 -16   -0.31    2.93
   0 -13  18    2.93    2.69
   0 -13  18    6.41    2.09
   0  13 -18    1.61    3.36
   0  13 -18    3.93    2.26
   0 -13  19   -0.05    1.75
   0 -13  19   -1.68    2.42
   0  13 -19   -0.72    2.02
   0  13 -19   -0.74    3.07
   0 -13  20    0.26    2.49
   0 -13  20    2.78    1.87
   0  13 -20   -0.89    3.26
   0  13 -20    3.17    2.21
   0 -13  21    1.34    1.99
   0 -13  21    7.32    2.64
   0  13 -21    0.82    2.23
   0  13 -21    2.14    3.21
   0 -13  22    3.55    2.83
   0 -13  22    2.73    2.23
   0  13 -22    5.61    3.12
   0  13 -22    2.38    2.35
   0 -13  23    0.91    2.14
   0 -13  23    1.90    2.81
   0  13 -23    3.26    2.30
   0  13 -23    2.30    3.29
   0 -13  24    3.62    2.78
   0 -13  24    2.90    2.21
   0  13 -24   -1.99    3.24
   0  13 -24    4.03    2.45
   0 -13  25    2.64    2.28
   0 -13  25    3.07    2.76
   0  13 -25    1.51    2.47
   0  13 -25   -0.98    3.19
   0 -13  26    3.41    2.59
   0 -13  26    0.84    2.35
   0  13 -26   -1.94    3.24
   0  13 -26    0.48    2.45
   0 -13  27    3.19    2.47
   0 -13  27    0.19    2.45
   0  13 -27    0.82    2.69
   0  13 -27    4.85    3.29
   0 -13  28    1.22    2.57
   0 -13  28    0.38    2.64
   0  13 -28    1.75    3.55
   0  13 -28   -3.24    2.71
   0 -14   0   36.68    2.59
   0  14   0   37.74    3.43
   0 -14   1    5.54    2.42
   0 -14   1    6.14    1.78
   0  14  -1    3.43    1.90
   0 -14   2    2.30    1.68
   0 -14   2    2.64    2.42
   0 -14  -2    2.88    2.16
   0 -14  -2    0.82    1.56
   0  14   2    2.21    2.57
   0  14   2    1.80    1.80
   0  14  -2    2.28    2.40
   0  14  -2    2.85    1.94
   0 -14   3   11.23    2.59
   0 -14   3   11.37    1.90
   0 -14  -3   14.49    1.75
   0 -14  -3   11.59    2.26
   0  14   3   17.27    2.66
   0  14   3   12.98    1.92
   0  14  -3   12.62    2.11
   0  14  -3    7.96    2.61
   0 -14   4   19.26    2.81
   0 -14   4   16.36    2.11
   0 -14  -4   17.44    1.75
   0 -14  -4   24.35    2.47
   0  14   4   17.08    2.61
   0  14   4   16.53    1.92
   0  14  -4   23.41    3.07
   0  14  -4   18.04    2.30
   0 -14   5    7.84    2.42
   0 -14   5    7.77    1.82
   0 -14  -5    8.92    1.49
   0 -14  -5    7.70    2.04
   0  14   5    6.05    1.73
   0  14   5    2.71    2.33
   0  14  -5    9.84    2.09
   0  14  -5   12.67    2.85
   0 -14   6    4.08    1.85
   0 -14   6    5.06    2.47
   0 -14  -6    4.10    1.25
   0 -14  -6    3.05    1.94
   0  14   6    5.01    1.68
   0  14   6    5.95    2.21
   0  14  -6    2.78    1.97
   0  14  -6    0.38    2.54
   0 -14   7    9.09    2.02
   0 -14   7   12.95    2.57
   0 -14  -7   10.68    1.32
   0 -14  -7    8.06    1.87
   0  14   7    7.48    1.66
   0  14   7    4.20    2.14
   0  14  -7    6.48    2.09
   0  14  -7    9.28    2.76
   0 -14   8   -0.22    2.16
   0 -14   8    2.88    1.61
   0 -14  -8    1.92    1.18
   0 -14  -8    3.14    1.63
   0  14   8    1.73    1.44
   0  14   8    3.07    2.09
   0  14  -8    6.29    1.85
   0  14  -8   10.08    2.59
   0 -14   9  162.87    7.60
   0 -14   9  186.57    8.04
   0 -14  -9  179.56    7.27
   0 -14  -9  176.11    7.32
   0  14   9  172.18    7.44
   0  14   9  161.62    6.67
   0 -14  10   36.54    2.71
   0 -14  10   31.95    3.21
   0 -14 -10   37.02    2.16
   0 -14 -10   42.63    2.14
   0  14  10   41.72    2.71
   0  14  10   40.85    2.33
   0  14 -10   36.15    3.53
   0  14 -10   39.44    2.95
   0 -14  11    4.87    1.68
   0 -14  11    8.35    2.52
   0 -14 -11    8.25    0.91
   0 -14 -11    8.68    1.20
   0  14  11    8.11    1.56
   0  14  11    8.44    1.30
   0  14 -11    8.73    2.02
   0 -14  12    5.01    1.78
   0 -14  12    6.50    2.54
   0 -14 -12    3.45    0.60
   0 -14 -12    2.59    0.65
   0  14  12    3.72    0.89
   0  14  12    2.90    0.94
   0  14 -12    8.16    3.00
   0  14 -12    3.67    1.87
   0 -14  13   47.04    3.14
   0 -14  13   42.87    3.55
   0  14 -13   43.93    3.21
   0  14 -13   52.03    4.44
   0 -14  14    6.81    2.38
   0 -14  14    3.89    1.85
   0  14 -14    5.95    1.99
   0  14 -14    3.41    3.00
   0 -14  15   10.39    2.14
   0 -14  15    8.66    2.59
   0  14 -15    6.02    3.19
   0  14 -15   10.48    2.21
   0 -14  17   54.46    3.62
   0 -14  17   55.06    4.22
   0  14 -17   46.64    4.73
   0  14 -17   51.12    3.69
   0 -14  18    2.73    2.45
   0 -14  18    1.20    1.80
   0  14 -18   -0.84    3.24
   0  14 -18    3.53    2.11
   0 -14  19    0.26    1.78
   0 -14  19    1.87    2.40
   0  14 -19   -0.84    3.14
   0  14 -19    5.28    2.11
   0 -14  20    3.98    2.54
   0 -14  20    4.39    1.99
   0  14 -20    6.19    3.26
   0  14 -20    4.13    2.23
   0 -14  21   17.10    3.21
   0 -14  21   26.01    2.78
   0  14 -21   21.18    2.90
   0  14 -21   17.80    3.62
   0 -14  22    2.42    2.66
   0 -14  22    2.40    2.14
   0  14 -22   -1.32    2.35
   0  14 -22    3.12    3.09
   0 -14  23   -2.97    2.83
   0 -14  23    3.19    2.11
   0  14 -23   -3.36    3.36
   0  14 -23   -0.62    2.30
   0 -14  24   -2.64    2.11
   0 -14  24   -0.26    2.78
   0  14 -24    2.23    3.29
   0  14 -24    0.84    2.35
   0 -14  25    0.14    2.49
   0 -14  25   -0.67    2.69
   0  14 -25   -1.25    2.45
   0  14 -25    3.41    3.36
   0 -14  26    1.90    2.52
   0 -14  26   -0.50    2.40
   0  14 -26    1.42    3.14
   0  14 -26   -0.82    2.45
   0 -14  27    1.37    2.45
   0 -14  27   -2.83    2.66
   0  14 -27   -2.69    3.48
   0  14 -27    1.37    2.54
   0 -15   0    2.02    1.51
   0 -15   0    2.26    2.21
   0  15   0    0.91    2.73
   0  15   0    0.67    1.85
   0 -15   1   19.84    2.11
   0 -15   1   24.30    2.83
   0 -15  -1   23.29    2.66
   0 -15  -1   26.08    2.09
   0  15   1   23.32    3.09
   0  15   1   19.46    2.30
   0  15  -1   25.00    3.19
   0  15  -1   23.89    2.42
   0 -15   2  427.74   17.42
   0 -15   2  416.47   16.65
   0  15  -2  441.17   17.73
   0 -15   3   49.32    3.05
   0 -15   3   50.14    3.69
   0 -15  -3   42.85    2.64
   0  15   3   36.51    3.38
   0  15   3   40.38    2.81
   0  15  -3   39.99    2.93
   0 -15   4   66.57    4.15
   0 -15   4   62.90    3.38
   0 -15  -4   60.21    3.09
   0 -15  -4   63.17    3.72
   0  15   4   67.65    4.20
   0  15   4   63.14    3.50
   0  15  -4   62.64    3.65
   0  15  -4   62.88    4.22
   0 -15   5    1.18    1.75
   0 -15   5   -0.62    2.42
   0 -15  -5    2.66    1.27
   0 -15  -5   -0.98    1.87
   0  15   5    2.69    2.38
   0  15   5    2.97    1.70
   0  15  -5    0.60    2.49
   0  15  -5    1.08    1.94
   0 -15   6   25.48    2.23
   0 -15   6   21.40    2.88
   0 -15  -6   26.41    1.85
   0 -15  -6   19.84    2.28
   0  15   6   19.12    2.06
   0  15   6   22.38    2.69
   0  15  -6   24.49    2.57
   0  15  -6   24.11    2.97
   0 -15   7    3.93    2.28
   0 -15   7    1.94    1.56
   0 -15  -7    3.60    1.94
   0 -15  -7    2.21    1.25
   0  15   7    3.48    2.23
   0  15   7    2.64    1.68
   0  15  -7    5.83    2.52
   0  15  -7    4.89    1.82
   0 -15   8    1.73    2.21
   0 -15   8    4.37    1.49
   0 -15  -8    4.27    1.85
   0 -15  -8    4.97    1.32
   0  15   8    3.98    1.58
   0  15   8    0.24    2.16
   0  15  -8    4.85    1.87
   0 -15   9    4.68    2.26
   0 -15   9    4.80    1.56
   0 -15  -9    4.34    1.15
   0 -15  -9    5.18    1.66
   0  15   9    3.12    1.99
   0  15   9    3.09    1.44
   0  15  -9    0.98    1.90
   0 -15  10   30.20    3.07
   0 -15  10   26.36    2.40
   0 -15 -10   24.54    1.87
   0 -15 -10   29.63    1.73
   0  15  10   25.57    1.90
   0  15  10   30.97    2.52
   0  15 -10   30.88    2.69
   0  15 -10   33.71    3.65
   0 -15  11   -3.84    2.40
   0 -15  11    0.82    1.75
   0 -15 -11   -0.26    0.82
   0 -15 -11    1.13    1.22
   0  15  11   -1.06    1.20
   0  15  11    2.28    1.56
   0  15 -11   -0.79    1.87
   0  15 -11    3.48    3.00
   0 -15  12    4.25    2.64
   0 -15  12    5.30    1.99
   0 -15 -12    3.74    0.98
   0 -15 -12    1.46    0.79
   0  15  12    4.20    1.10
   0  15  12    3.48    1.25
   0  15 -12    1.87    1.90
   0  15 -12    4.08    3.05
   0 -15  13    4.68    1.85
   0 -15  13    2.83    2.49
   0  15  13    3.69    0.67
   0  15 -13    3.65    1.97
   0  15 -13    2.45    2.90
   0 -15  14   55.37    4.61
   0 -15  15    5.97    2.16
   0  15 -15    1.15    3.38
   0 -15  16   -0.50    2.33
   0 -15  16   -1.75    1.78
   0  15 -16   -5.57    3.02
   0  15 -16    0.14    1.99
   0 -15  17    1.70    1.75
   0 -15  17   -1.27    2.38
   0  15 -17   -1.54    2.04
   0  15 -17   -3.77    3.09
   0 -15  18   13.94    2.81
   0 -15  18   14.83    2.14
   0  15 -18   13.27    3.41
   0  15 -18   14.49    2.40
   0 -15  19    0.50    1.90
   0 -15  19    0.55    2.35
   0  15 -19   -2.69    3.14
   0  15 -19   -1.06    2.04
   0 -15  20   -1.49    1.90
   0 -15  20   -3.45    2.47
   0  15 -20   -2.69    3.02
   0  15 -20    0.31    2.06
   0 -15  21   -0.96    1.85
   0 -15  21    0.14    2.73
   0  15 -21    2.16    2.26
   0  15 -21   -2.81    2.97
   0 -15  22   -1.03    2.49
   0 -15  22   -0.70    2.02
   0  15 -22   -4.80    3.26
   0  15 -22    0.82    2.40
   0 -15  23    8.42    2.97
   0 -15  23    3.74    2.16
   0  15 -23    7.13    2.64
   0  15 -23    6.31    3.45
   0 -15  24   -0.53    2.14
   0 -15  24    0.86    2.76
   0  15 -24    0.94    3.21
   0  15 -24   -0.48    2.33
   0 -15  25    1.37    2.40
   0 -15  25    2.78    2.66
   0  15 -25   -0.02    2.47
   0  15 -25   -2.95    3.21
   0 -15  26   -2.64    2.81
   0  15 -26    3.72    2.83
   0 -15  27   -0.50    2.81
   0 -15  27    4.17    2.45
   0  15 -27   -1.51    3.31
   0  15 -27    1.90    2.78
   0 -16   0  103.47    5.33
   0 -16   0  121.77    5.49
   0  16   0  117.05    6.14
   0  16   0  116.47    5.54
   0 -16   1   41.98    3.31
   0 -16   1   45.10    2.78
   0 -16  -1   48.41    2.88
   0 -16  -1   50.59    3.48
   0  16   1   45.65    3.12
   0  16   1   45.51    3.84
   0  16  -1   44.12    3.96
   0  16  -1   46.25    3.21
   0 -16   2  285.48   11.68
   0 -16   2  337.30   14.01
   0 -16  -2  311.39   12.59
   0 -16  -2  329.38   13.58
   0  16   2  307.79   12.91
   0  16   2  296.04   12.11
   0  16  -2  313.79   13.43
   0  16  -2  296.04   12.26
   0 -16   3    4.03    2.33
   0 -16   3    4.44    1.66
   0  16  -3    1.80    2.16
   0  16  -3    6.29    3.12
   0 -16   4   58.73    3.93
   0 -16   4   59.30    3.33
   0  16  -4   60.74    4.44
   0  16  -4   62.30    3.69
   0 -16   5   20.68    2.14
   0 -16   5   26.75    2.97
   0 -16  -5   18.93    2.35
   0 -16  -5   23.70    1.90
   0  16   5   20.82    2.85
   0  16   5   16.65    2.09
   0  16  -5   14.68    2.93
   0  16  -5   20.66    2.33
   0 -16   6   56.98    3.81
   0 -16   6   61.46    3.45
   0 -16  -6   55.99    3.53
   0 -16  -6   62.40    3.19
   0  16   6   54.03    3.65
   0  16   6   59.18    3.33
   0  16  -6   55.82    3.43
   0  16  -6   64.68    4.44
   0 -16   7   11.66    2.57
   0 -16   7   10.34    1.80
   0 -16  -7    9.72    1.49
   0 -16  -7    5.21    2.11
   0  16   7   11.20    2.35
   0  16   7   10.27    1.82
   0  16  -7    9.43    2.85
   0  16  -7   11.11    2.06
   0 -16   8   13.10    1.99
   0 -16   8   12.62    2.66
   0 -16  -8   14.13    1.51
   0 -16  -8   16.24    2.21
   0  16   8   13.46    2.35
   0  16   8   16.48    1.90
   0  16  -8   13.89    2.21
   0  16  -8   10.46    3.05
   0 -16   9   -0.94    1.66
   0 -16   9    2.66    2.38
   0 -16  -9    1.49    1.20
   0 -16  -9    0.94    1.70
   0  16   9    1.42    1.61
   0  16   9   -2.49    1.99
   0  16  -9    4.13    2.95
   0  16  -9    1.25    1.94
   0 -16  10   12.16    1.94
   0 -16  10   11.56    2.54
   0 -16 -10   12.52    1.70
   0 -16 -10   11.37    1.27
   0  16  10   11.85    2.18
   0  16  10    9.69    1.66
   0  16 -10    9.62    3.19
   0  16 -10   12.45    2.33
   0 -16  11    1.70    1.70
   0 -16  11    1.42    2.28
   0 -16 -11    4.01    1.18
   0 -16 -11    1.66    1.56
   0  16  11    2.57    1.73
   0  16  11    3.74    1.39
   0  16 -11    2.54    2.95
   0  16 -11    5.90    2.02
   0 -16  12    0.50    1.73
   0 -16  12    3.29    2.33
   0 -16 -12    1.82    1.10
   0 -16 -12    2.78    0.89
   0  16  12    0.82    1.18
   0  16  12    2.49    1.58
   0  16 -12   -1.39    1.90
   0  16 -12    5.06    3.02
   0 -16 -13    1.30    0.60
   0 -16 -13   -0.22    0.65
   0 -16  14   11.59    2.14
   0 -16  14    7.72    2.90
   0  16 -14    6.05    3.33
   0  16 -14   10.51    2.33
   0 -16  15    6.69    2.47
   0 -16  15    7.80    1.92
   0  16 -15    3.17    3.14
   0  16 -15    3.00    2.02
   0 -16  16   -1.37    1.73
   0 -16  16   -0.22    2.35
   0  16 -16    1.15    3.07
   0  16 -16   -2.04    1.94
   0 -16  17   -1.18    2.35
   0 -16  17    0.98    1.70
   0  16 -17   -3.00    1.87
   0  16 -17    1.58    3.21
   0 -16  18   -0.72    1.87
   0 -16  18    0.43    2.33
   0  16 -18    4.34    3.19
   0  16 -18    2.38    2.04
   0 -16  19    0.29    1.97
   0 -16  19    4.25    2.52
   0  16 -19    1.99    3.19
   0  16 -19   -0.74    2.04
   0 -16  20    3.84    2.59
   0 -16  20    1.27    1.99
   0  16 -20    3.00    2.23
   0  16 -20   -0.72    2.97
   0 -16  21    7.94    2.83
   0 -16  21    8.64    2.26
   0  16 -21    2.76    2.26
   0  16 -21    4.77    3.21
   0 -16  22    3.36    2.61
   0 -16  22   -0.48    1.99
   0  16 -22   -0.12    3.19
   0  16 -22    1.85    2.38
   0 -16  23    0.29    2.06
   0 -16  23    1.66    2.61
   0  16 -23   -3.45    3.36
   0  16 -23   -0.05    2.42
   0 -16  24   -1.01    2.18
   0 -16  24   -2.54    2.57
   0  16 -24   -0.17    2.47
   0  16 -24    1.92    3.33
   0 -16  26    6.77    2.78
   0 -16  26   -1.37    2.40
   0  16 -26    1.46    2.52
   0  16 -26   -0.77    3.29
   0 -17   0    3.12    1.68
   0 -17   0    9.09    2.40
   0  17   0    6.12    2.85
   0  17   0    1.94    2.02
   0 -17   1  207.75    9.16
   0 -17   1  217.28    9.09
   0 -17  -1  221.81    9.28
   0 -17  -1  238.94   10.32
   0  17   1  233.28   10.27
   0  17   1  226.13    9.55
   0  17  -1  222.29   10.03
   0  17  -1  223.13    9.52
   0 -17   2   92.39    4.53
   0 -17   2   89.41    4.97
   0 -17  -2   86.00    4.20
   0 -17  -2   92.94    4.99
   0  17   2   86.80    4.46
   0  17   2   83.58    4.99
   0  17  -2   76.84    5.01
   0  17  -2   86.68    4.58
   0 -17   3  258.37   10.72
   0 -17   3  267.01   11.49
   0 -17  -3  266.53   11.32
   0 -17  -3  260.77   10.70
   0  17   3  263.17   11.30
   0  17   3  266.05   11.06
   0  17  -3  273.25   12.04
   0  17  -3  271.57   11.42
   0 -17   4    3.60    1.68
   0 -17   4   -1.92    2.30
   0 -17  -4    4.80    1.54
   0 -17  -4    2.33    2.26
   0  17   4   -2.18    1.90
   0  17   4    5.42    2.61
   0  17  -4    5.64    1.97
   0  17  -4    0.48    2.83
   0 -17   5   11.40    1.92
   0 -17   5   11.95    2.71
   0  17  -5   11.52    2.14
   0  17  -5    8.64    2.95
   0 -17   6    6.69    1.82
   0 -17   6    9.24    2.47
   0 -17  -6    9.38    2.33
   0 -17  -6    9.43    1.66
   0  17   6    5.04    1.85
   0  17   6    7.56    2.61
   0  17  -6    5.30    1.99
   0  17  -6    8.73    3.05
   0 -17   7   49.99    3.77
   0 -17   7   48.08    3.05
   0 -17  -7   46.88    2.66
   0 -17  -7   40.18    3.12
   0  17   7   48.65    3.05
   0  17   7   50.38    3.55
   0  17  -7   46.73    4.10
   0  17  -7   51.99    3.38
   0 -17   8   19.84    2.14
   0 -17   8   28.36    3.05
   0 -17  -8   25.36    2.40
   0 -17  -8   26.24    1.92
   0  17   8   19.72    2.14
   0  17   8   22.19    2.69
   0  17  -8   23.08    3.38
   0  17  -8   22.67    2.45
   0 -17   9   36.39    3.33
   0 -17   9   37.21    2.76
   0 -17  -9   39.25    2.28
   0 -17  -9   34.88    2.66
   0  17   9   35.51    2.57
   0  17   9   38.55    3.07
   0  17  -9   32.17    3.74
   0  17  -9   40.09    3.02
   0 -17  10    4.89    1.87
   0 -17  10    7.22    2.42
   0  17  10    8.83    1.73
   0  17  10    4.46    2.21
   0  17 -10    7.27    2.18
   0  17 -10    5.97    3.09
   0 -17  11    3.57    1.97
   0 -17  11    3.31    2.45
   0 -17 -11    3.24    1.13
   0 -17 -11    3.12    1.54
   0  17  11    3.62    1.92
   0  17  11    5.06    1.49
   0 -17 -12   10.15    1.34
   0 -17 -12    7.44    1.01
   0  17  12    6.91    1.78
   0  17  12    7.13    1.51
   0 -17  13    5.57    2.59
   0 -17  13    2.78    1.78
   0 -17 -13    4.17    0.79
   0 -17 -13    3.84    0.91
   0  17  13    3.60    1.10
   0  17  13    4.75    1.44
   0  17 -13   -0.70    3.29
   0  17 -13    2.71    2.04
   0 -17  14   10.63    2.76
   0 -17  14    6.93    2.04
   0  17 -14    6.65    3.17
   0  17 -14    6.45    2.18
   0 -17  15   -2.28    1.75
   0 -17  15   -1.75    2.40
   0  17 -15    4.85    3.09
   0  17 -15   -0.12    2.02
   0 -17  16    0.94    1.80
   0 -17  16    0.53    2.30
   0  17 -16    3.14    3.31
   0  17 -16    4.82    2.21
   0 -17  17    3.43    2.35
   0 -17  17    1.27    1.82
   0  17 -17   -0.58    3.12
   0  17 -17    3.48    2.09
   0 -17  18    3.07    2.09
   0 -17  18    3.21    2.49
   0  17 -18    1.92    2.16
   0  17 -18    4.56    3.26
   0 -17  19    4.94    2.49
   0 -17  19    2.66    1.94
   0  17 -19    3.31    2.14
   0  17 -19    3.43    3.00
   0 -17  20    4.99    2.59
   0 -17  20    3.29    2.06
   0  17 -20    3.79    2.28
   0  17 -20    2.85    3.17
   0 -17  21    4.61    2.54
   0 -17  21    1.99    2.06
   0  17 -21    3.53    2.30
   0  17 -21   -0.05    3.00
   0 -17  22    9.86    3.17
   0 -17  22   12.81    2.45
   0  17 -22    4.25    3.36
   0  17 -22   10.46    2.61
   0 -17  23   -0.19    2.23
   0 -17  23   -1.49    2.57
   0  17 -23    0.86    3.29
   0  17 -23    0.19    2.42
   0 -17  25    6.79    2.64
   0 -17  25    0.29    2.30
   0  17 -25    4.17    2.59
   0  17 -25    3.36    3.31
   0 -17  26    0.79    2.69
   0 -17  26   -0.77    2.45
   0  17 -26    4.39    2.69
   0  17 -26   -3.84    3.26
   0 -18   0  119.69    6.12
   0 -18   0  103.23    4.97
   0  18   0  103.56    5.16
   0 -18   1    6.21    2.64
   0 -18   1   10.53    1.94
   0 -18  -1   10.17    1.90
   0 -18  -1   13.00    2.61
   0  18   1   13.17    2.26
   0  18   1    8.28    2.95
   0  18  -1   11.13    3.05
   0  18  -1   10.77    2.26
   0 -18   2   11.83    2.61
   0 -18   2   12.11    1.97
   0 -18  -2   11.52    2.57
   0 -18  -2   11.40    1.87
   0  18   2   10.29    2.16
   0  18   2   15.14    2.95
   0  18  -2   12.88    2.33
   0  18  -2   11.56    3.09
   0 -18   3    6.45    1.87
   0 -18   3    6.69    2.57
   0 -18  -3    7.75    2.40
   0 -18  -3    3.81    1.61
   0  18   3    6.45    2.04
   0  18   3    2.06    2.66
   0  18  -3    5.64    2.14
   0  18  -3    7.89    3.00
   0 -18   4   34.67    3.36
   0 -18   4   31.93    2.61
   0 -18  -4   36.51    3.26
   0 -18  -4   30.54    2.30
   0  18   4   27.37    3.19
   0  18   4   35.70    2.78
   0  18  -4   29.00    2.73
   0  18  -4   28.07    3.65
   0 -18   5  116.16    5.49
   0 -18   5  112.13    6.00
   0 -18  -5  115.85    5.28
   0 -18  -5  114.22    5.85
   0  18   5  120.00    6.21
   0  18   5  108.89    5.35
   0  18  -5  128.80    6.89
   0  18  -5  120.29    5.83
   0 -18   6    6.21    1.80
   0 -18   6    8.28    2.54
   0  18  -6    9.72    2.14
   0  18  -6    9.31    3.12
   0 -18   7   41.48    3.53
   0 -18   7   40.61    2.83
   0 -18  -7   39.61    3.29
   0 -18  -7   44.41    2.71
   0  18   7   38.05    2.81
   0  18   7   37.40    3.53
   0  18  -7   46.37    3.24
   0  18  -7   42.80    4.05
   0 -18   8   18.45    2.71
   0 -18   8   21.97    2.23
   0 -18  -8   21.61    1.87
   0 -18  -8   21.66    2.38
   0  18   8   18.16    2.18
   0  18   8   19.38    2.73
   0  18  -8   15.91    3.36
   0  18  -8   22.50    2.52
   0 -18   9   45.56    3.62
   0 -18   9   44.96    2.97
   0  18   9   41.12    2.76
   0  18   9   49.80    3.45
   0  18  -9   45.01    4.15
   0  18  -9   43.35    3.21
   0 -18 -10   -1.08    1.80
   0 -18 -10    2.16    1.27
   0  18  10   -1.90    2.14
   0  18  10    3.60    1.70
   0 -18  11   -0.84    1.68
   0 -18  11   -2.66    2.59
   0 -18 -11   -1.25    1.13
   0 -18 -11    0.65    1.46
   0  18  11    3.43    2.02
   0  18  11    1.82    1.51
   0  18 -11    3.74    2.33
   0  18 -11   -4.77    3.24
   0 -18  12   10.39    1.99
   0 -18  12    9.60    2.78
   0 -18 -12    9.26    1.10
   0 -18 -12    7.70    1.42
   0  18  12    9.16    1.97
   0  18  12   10.68    1.63
   0  18 -12   10.08    3.84
   0  18 -12   10.68    2.52
   0 -18  13   72.67    4.20
   0 -18  13   70.58    4.73
   0 -18 -13   73.24    3.19
   0 -18 -13   73.51    3.38
   0  18  13   72.40    3.43
   0  18  13   75.76    3.74
   0  18 -13   72.79    4.39
   0  18 -13   73.31    5.49
   0 -18  14    5.40    2.61
   0 -18  14    7.15    2.02
   0 -18 -14    5.47    0.65
   0  18  14    4.03    0.96
   0  18  14    5.57    1.03
   0  18 -14    4.99    3.33
   0  18 -14    5.73    2.11
   0 -18  15    2.64    1.82
   0 -18  15   -0.14    2.42
   0  18 -15    1.68    1.97
   0  18 -15   -1.37    3.09
   0 -18  16    6.09    2.57
   0 -18  16    7.51    2.09
   0  18 -16    8.56    2.23
   0  18 -16    5.40    3.33
   0 -18  17   21.04    2.57
   0 -18  17   19.34    3.05
   0  18 -17   18.88    2.54
   0  18 -17   16.82    3.67
   0 -18  18   -2.14    1.90
   0 -18  18   -2.26    2.49
   0  18 -18   -2.52    2.11
   0  18 -18   -0.94    3.02
   0 -18  19    0.10    2.02
   0 -18  19    2.78    2.52
   0  18 -19    1.15    2.23
   0  18 -19   -2.52    3.12
   0 -18  20    5.81    2.09
   0 -18  20    2.90    2.78
   0  18 -20    0.53    3.14
   0  18 -20    1.92    2.16
   0 -18  21   14.78    3.12
   0 -18  21   15.76    2.49
   0  18 -21   15.33    2.78
   0  18 -21   15.81    3.74
   0 -18  22    1.63    2.11
   0 -18  22    0.84    2.69
   0  18 -22   -2.52    3.14
   0  18 -22   -0.46    2.28
   0 -18  24    0.43    2.57
   0 -18  24    2.28    2.33
   0  18 -24    0.02    2.42
   0  18 -24   -0.41    3.33
   0 -18  25    5.21    2.38
   0 -18  25   -1.44    2.59
   0  18 -25   -2.04    3.21
   0  18 -25    2.69    2.45
   0 -19   0   25.36    3.14
   0 -19   0    9.02    1.94
   0  19   0   17.73    3.19
   0  19   0   11.35    2.38
   0 -19   1   62.28    3.60
   0 -19   1   72.09    4.61
   0 -19  -1   68.85    4.46
   0 -19  -1   61.82    3.57
   0  19   1   66.12    4.01
   0  19   1   61.51    4.53
   0  19  -1   60.53    3.84
   0  19  -1   65.95    4.68
   0 -19   3   42.32    3.62
   0 -19   3   35.70    2.78
   0 -19  -3   42.22    3.53
   0 -19  -3   36.25    2.61
   0  19   3   36.94    3.02
   0  19   3   38.94    3.60
   0  19  -3   30.16    2.97
   0 -19   4    8.16    2.69
   0 -19   4   13.72    2.06
   0 -19  -4   12.21    2.61
   0 -19  -4    9.55    1.73
   0  19   4    9.16    2.16
   0  19   4   12.64    2.73
   0  19  -4    9.48    2.26
   0  19  -4   10.12    3.17
   0 -19   5   33.39    3.33
   0 -19   5   25.57    2.42
   0 -19  -5   27.85    2.18
   0 -19  -5   27.20    3.02
   0  19   5   22.65    2.97
   0  19   5   28.33    2.69
   0  19  -5   27.54    3.62
   0  19  -5   25.89    2.66
   0 -19   6  125.90    6.48
   0 -19   6  126.02    5.93
   0 -19  -6  121.72    6.17
   0 -19  -6  131.56    5.83
   0  19   6  132.90    6.21
   0  19   6  128.35    6.45
   0  19  -6  120.38    5.85
   0  19  -6  124.60    6.81
   0 -19   7    0.02    2.26
   0 -19   7    1.22    1.66
   0  19  -7    2.30    2.85
   0  19  -7    0.14    1.85
   0 -19   8    1.51    2.49
   0 -19   8    3.98    1.78
   0 -19  -8    3.50    1.61
   0 -19  -8    1.01    2.14
   0  19   8    2.95    1.92
   0  19  -8    1.30    3.21
   0  19  -8    1.39    2.09
   0 -19  -9    5.83    2.02
   0 -19  -9    4.44    1.46
   0  19   9    6.00    2.35
   0  19   9    4.15    1.63
   0 -19  10   11.61    1.99
   0 -19  10   17.32    2.85
   0 -19 -10   13.75    1.49
   0 -19 -10   10.99    1.92
   0  19  10   12.74    1.97
   0  19  10   16.60    2.54
   0  19 -10   11.73    2.35
   0  19 -10   20.03    3.62
   0 -19  11    8.47    2.64
   0 -19  11   11.06    1.90
   0 -19 -11   10.60    1.82
   0 -19 -11   14.66    1.46
   0  19  11   10.48    2.16
   0  19  11   10.22    1.75
   0  19 -11   11.16    3.38
   0  19 -11   11.01    2.26
   0 -19  12    1.85    1.70
   0 -19  12    4.25    2.49
   0 -19 -12    3.53    1.06
   0 -19 -12    2.78    1.44
   0  19  12    2.93    1.80
   0  19  12    1.68    1.51
   0  19 -12    6.29    3.38
   0  19 -12    2.40    2.04
   0 -19  13    5.18    1.80
   0 -19  13    4.34    2.35
   0 -19 -13    5.01    0.96
   0 -19 -13    2.40    1.27
   0  19  13    3.12    1.32
   0  19  13    1.78    1.73
   0  19 -13   10.08    3.48
   0  19 -13    3.12    2.16
   0 -19  14   20.27    3.00
   0 -19  14   20.18    2.30
   0 -19 -14   24.37    1.37
   0  19  14   22.55    1.70
   0  19  14   20.94    1.58
   0  19 -14   22.50    3.93
   0  19 -14   18.83    2.57
   0  19 -15    1.56    3.17
   0  19 -15    1.70    2.02
   0 -19  16   -2.66    1.82
   0 -19  16    4.75    2.61
   0  19 -16    5.88    3.17
   0  19 -16    2.76    1.99
   0 -19  17    1.54    1.92
   0 -19  17   -0.26    2.54
   0  19 -17   -2.73    2.02
   0  19 -17    0.00    2.85
   0 -19  18    0.48    1.99
   0 -19  18   -2.09    2.47
   0  19 -18   -0.14    2.11
   0  19 -18    1.80    3.07
   0 -19  19    2.93    2.14
   0 -19  19    2.93    2.69
   0  19 -19   -1.78    3.36
   0  19 -19    1.42    2.38
   0 -19  20   -1.39    2.73
   0 -19  20   -0.98    1.99
   0  19 -20    4.80    2.49
   0  19 -20    1.18    3.41
   0 -19  21    0.00    2.76
   0 -19  21    0.41    2.18
   0  19 -21    0.79    3.69
   0  19 -21   -0.17    2.47
   0 -19  22    2.38    2.88
   0 -19  22   -0.55    2.16
   0  19 -22   -1.18    2.61
   0  19 -22    1.03    3.17
   0 -19  23    4.61    2.38
   0 -19  23    1.25    2.64
   0  19 -23    1.13    3.24
   0  19 -23    0.31    2.45
   0 -19  24   -1.99    2.54
   0 -19  24   -0.02    2.35
   0  19 -24    0.07    2.61
   0  19 -24    1.75    3.41
   0 -20   0   -3.93    2.42
   0 -20   0    3.89    1.78
   0  20   0   -1.61    2.76
   0  20   0    0.55    2.06
   0 -20   1   17.82    2.21
   0 -20   1   21.28    3.02
   0 -20  -1   16.70    2.09
   0 -20  -1   23.94    2.95
   0  20   1   18.78    2.49
   0  20   1   15.88    3.07
   0  20  -1   19.62    2.52
   0  20  -1   22.53    3.41
   0 -20   2   27.28    3.21
   0 -20   2   29.41    2.52
   0 -20  -2   32.19    2.52
   0 -20  -2   33.95    3.21
   0  20   2   29.84    2.83
   0  20   2   28.81    3.53
   0  20  -2   32.27    3.74
   0  20  -2   27.80    2.83
   0 -20   3   12.43    2.04
   0 -20   3   11.35    2.76
   0 -20  -3   10.27    1.82
   0 -20  -3   15.04    2.73
   0  20   3    7.99    2.85
   0  20   3    9.60    2.18
   0  20  -3    9.09    2.30
   0  20  -3   14.68    3.21
   0 -20   4    4.85    2.54
   0 -20   4    0.38    1.73
   0 -20  -4   -0.14    1.54
   0 -20  -4    2.21    2.45
   0  20   4   -3.14    1.94
   0  20   4    0.29    2.59
   0  20  -4   -2.33    2.93
   0  20  -4    1.37    2.14
   0 -20   5   13.89    2.78
   0 -20   5   13.91    2.11
   0 -20  -5   10.68    2.66
   0 -20  -5   16.48    1.85
   0  20   5   13.48    2.85
   0  20   5   14.49    2.26
   0  20  -5   14.47    2.49
   0  20  -5   16.43    3.29
   0 -20   6   16.31    2.16
   0 -20   6   12.38    2.76
   0 -20  -6   18.98    1.90
   0 -20  -6   16.24    2.71
   0  20   6   14.95    2.26
   0  20   6   15.14    2.93
   0  20  -6   15.11    2.47
   0  20  -6   17.70    3.36
   0 -20  -7    2.93    2.35
   0 -20  -7    0.50    1.49
   0  20   7    1.63    2.57
   0  20   7    1.80    1.97
   0 -20   8   11.97    2.09
   0 -20   8   11.52    3.21
   0 -20  -8   10.05    1.90
   0  20   8   15.59    3.02
   0  20  -8   11.90    2.83
   0  20  -8   10.00    3.69
   0 -20   9   12.67    2.02
   0 -20   9    9.57    2.76
   0 -20  -9    5.64    1.99
   0  20  -9    7.10    3.43
   0  20  -9    6.09    2.21
   0 -20  10   19.58    2.21
   0 -20  10   17.92    2.97
   0 -20 -10   21.18    2.30
   0 -20 -10   22.43    1.82
   0  20  10   21.52    2.76
   0  20  10   18.93    2.21
   0  20 -10   23.27    2.71
   0  20 -10   23.70    3.89
   0 -20  11    1.61    1.66
   0 -20  11   -0.29    2.33
   0 -20 -11    0.72    1.22
   0 -20 -11    2.45    1.66
   0  20  11    1.08    2.18
   0  20  11   -0.50    1.56
   0  20 -11   -1.92    1.99
   0  20 -11    0.07    3.19
   0 -20  12   11.78    1.94
   0 -20  12   10.63    2.71
   0 -20 -12   10.80    1.75
   0 -20 -12   11.64    1.39
   0  20  12   12.23    1.82
   0  20  12   12.16    2.14
   0  20 -12    4.75    3.57
   0  20 -12    7.17    2.28
   0 -20  13    1.15    1.68
   0 -20  13   -1.08    2.28
   0 -20 -13    1.66    1.03
   0 -20 -13    0.34    1.42
   0  20  13    0.91    1.92
   0  20  13    2.73    1.51
   0  20 -13   -1.20    3.65
   0  20 -13    0.72    2.21
   0 -20  14    6.26    1.87
   0 -20  14    7.82    2.59
   0 -20 -14    7.13    1.01
   0  20  14    7.46    1.46
   0  20  14    8.44    1.42
   0  20 -14    7.03    3.29
   0  20 -14   10.34    2.30
   0 -20  15   -1.08    1.82
   0 -20  15    2.33    2.54
   0  20  15    1.54    0.82
   0  20 -15    0.10    2.09
   0  20 -15   -0.29    3.00
   0 -20  16    9.88    2.49
   0 -20  16    4.97    3.24
   0  20 -16   15.88    3.31
   0  20 -16   10.24    2.45
   0 -20  17    9.21    2.85
   0 -20  17    4.53    2.14
   0  20 -17    7.70    2.47
   0  20 -17    1.56    3.21
   0 -20  18    2.83    2.66
   0 -20  18   -2.02    2.11
   0  20 -18   -0.84    3.36
   0  20 -18    2.61    2.33
   0 -20  19    1.32    2.11
   0 -20  19    4.82    2.81
   0  20 -19    0.10    3.14
   0  20 -19    1.61    2.28
   0 -20  21   -0.62    2.23
   0 -20  21    1.20    2.73
   0  20 -21    2.14    2.54
   0  20 -21    6.96    3.29
   0 -20  22    4.70    2.57
   0 -20  22    0.77    2.30
   0  20 -22    0.70    2.49
   0  20 -22   -1.70    3.09
   0 -20  23    2.52    2.59
   0 -20  23    6.93    2.45
   0  20 -23    1.56    3.12
   0  20 -23    2.81    2.47
   0 -21   0    1.15    1.70
   0 -21   0    1.68    2.49
   0  21   0    0.41    2.14
   0  21   0    1.08    2.88
   0 -21   1   28.76    2.54
   0 -21   1   32.41    3.38
   0 -21  -1   29.32    2.47
   0 -21  -1   37.76    3.45
   0  21   1   25.84    3.38
   0  21   1   25.07    2.88
   0  21  -1   27.64    3.62
   0  21  -1   23.10    2.76
   0 -21   2    2.93    2.57
   0 -21   2    2.06    1.80
   0 -21  -2   -0.48    1.61
   0 -21  -2    4.87    2.45
   0  21   2   -1.32    2.11
   0  21   2   -0.94    2.81
   0  21  -2   -3.84    2.97
   0  21  -2    2.83    2.23
   0 -21   3   18.93    2.23
   0 -21   3   18.09    3.00
   0 -21  -3   21.47    3.00
   0 -21  -3   22.00    2.16
   0  21   3   18.38    2.49
   0  21   3   18.95    3.26
   0  21  -3   17.03    3.48
   0  21  -3   14.99    2.61
   0 -21   4    0.74    1.80
   0 -21   4    6.07    2.61
   0 -21  -4    6.00    1.68
   0 -21  -4    4.92    2.61
   0  21   4    2.73    2.85
   0  21   4    3.21    2.16
   0  21  -4    7.46    3.17
   0  21  -4    4.34    2.28
   0 -21   5   64.68    4.53
   0 -21   5   51.63    3.45
   0 -21  -5   53.55    3.14
   0 -21  -5   51.82    3.91
   0  21   5   54.22    3.65
   0  21   5   50.19    4.10
   0  21  -5   67.41    4.32
   0  21  -5   48.44    4.58
   0 -21  -6   -3.41    2.28
   0 -21  -6    0.65    1.46
   0  21   6    2.61    2.02
   0  21   6   -0.36    2.54
   0 -21   7    0.98    1.75
   0 -21   7    1.49    2.42
   0 -21  -7   -2.64    2.23
   0 -21  -7    0.07    1.51
   0  21   7   -2.54    1.97
   0  21   7   -0.17    2.49
   0  21  -7    2.04    2.11
   0  21  -7   -2.95    3.29
   0 -21   8    1.92    1.78
   0 -21   8    1.99    2.42
   0 -21  -8   -0.48    2.06
   0 -21  -8    3.72    1.49
   0  21   8    1.20    2.04
   0  21   8   -1.10    2.59
   0  21  -8    2.47    1.97
   0  21  -8    5.69    3.19
   0 -21   9   18.09    3.02
   0 -21   9   17.20    2.09
   0 -21  -9   16.48    1.87
   0  21   9   11.99    2.90
   0  21  -9   14.95    3.65
   0  21  -9   16.07    2.49
   0 -21  10    2.35    1.58
   0 -21  10    1.63    2.45
   0 -21 -10    0.89    1.87
   0  21 -10    0.67    2.04
   0  21 -10   -0.22    3.17
   0 -21  11   10.12    2.69
   0 -21  11    9.21    1.87
   0 -21 -11    6.41    1.46
   0 -21 -11    4.61    1.85
   0  21  11    8.56    2.40
   0  21  11    8.35    1.87
   0  21 -11    7.92    2.26
   0  21 -11   13.03    3.53
   0 -21  12    8.13    2.66
   0 -21  12    5.76    1.92
   0 -21 -12    7.80    1.32
   0 -21 -12    8.80    1.85
   0  21  12    5.97    2.14
   0  21  12    1.75    1.80
   0  21 -12    9.21    2.33
   0  21 -12    1.22    3.50
   0 -21  13   21.88    3.00
   0 -21  13   18.78    2.38
   0 -21 -13   17.13    1.94
   0 -21 -13   19.86    1.56
   0  21  13   13.39    2.02
   0  21  13   18.47    2.28
   0  21 -13   14.83    2.57
   0  21 -13   21.02    3.91
   0 -21  14   -0.60    1.82
   0 -21  14    3.33    2.61
   0 -21 -14    0.12    0.96
   0  21  14    0.53    1.51
   0  21  14   -0.17    1.49
   0 -21  15    2.83    2.69
   0 -21  15   -1.51    1.80
   0 -21 -15    0.12    0.77
   0  21  15    0.34    1.06
   0  21 -15    2.57    2.26
   0  21 -15   -2.47    3.00
   0 -21  16    1.22    2.64
   0 -21  16   -3.14    1.94
   0  21 -16   -3.55    3.12
   0  21 -16   -1.22    2.21
   0 -21  17   -0.17    2.02
   0 -21  17   -0.36    2.69
   0  21 -17   -3.12    2.14
   0  21 -17    3.48    3.19
   0 -21  18    2.33    2.59
   0 -21  18    4.80    2.11
   0  21 -18    2.11    2.35
   0  21 -18    1.56    3.29
   0 -21  20   -5.33    2.21
   0 -21  20   -0.65    2.61
   0  21 -20   -1.32    2.52
   0  21 -20   -1.44    3.19
   0 -21  21   -0.65    2.23
   0 -21  21   -2.71    2.59
   0  21 -21   -0.98    2.47
   0  21 -21   -3.53    3.07
   0 -21  22    0.94    2.26
   0 -21  22    0.60    2.61
   0  21 -22   -0.29    2.49
   0  21 -22    3.17    3.21
   0 -22   0   46.49    3.74
   0 -22   0   40.30    2.90
   0  22   0   39.13    3.31
   0  22   0   43.23    4.13
   0 -22   1    1.49    2.52
   0 -22   1    3.81    1.85
   0 -22  -1    3.45    1.78
   0 -22  -1    3.79    2.49
   0  22   1    2.73    2.16
   0  22   1    4.61    3.00
   0  22  -1    1.30    3.00
   0  22  -1    4.92    2.30
   0 -22   2    2.49    1.80
   0 -22   2   -0.53    2.54
   0 -22  -2    1.66    2.42
   0 -22  -2   -0.55    1.63
   0  22   2    2.47    2.11
   0  22   2    3.38    2.83
   0  22  -2    0.53    2.21
   0  22  -2   -2.28    3.05
   0 -22   3    0.94    1.85
   0 -22   3   -0.48    2.61
   0 -22  -3    1.90    1.68
   0 -22  -3   -0.60    2.35
   0  22   3    0.22    2.04
   0  22   3    0.14    2.71
   0  22  -3   -1.06    2.11
   0  22  -3   -6.86    3.12
   0 -22  -4   19.43    2.85
   0 -22  -4   10.60    1.87
   0  22   4   12.79    3.07
   0  22   4   17.03    2.52
   0 -22   5   20.97    2.54
   0 -22   5   15.69    3.48
   0 -22  -5   17.92    2.88
   0 -22  -5   24.11    2.26
   0  22   5   21.85    3.21
   0  22   5   23.80    2.78
   0  22  -5   21.93    3.21
   0  22  -5   21.06    4.05
   0 -22   6    5.57    2.64
   0 -22   6    4.82    1.80
   0 -22  -6    5.33    2.40
   0 -22  -6    5.78    1.70
   0  22   6    6.48    2.21
   0  22   6    6.72    2.66
   0  22  -6    4.89    2.30
   0  22  -6   11.49    3.50
   0 -22   7    5.45    1.70
   0 -22   7    3.17    2.54
   0 -22  -7    4.39    2.11
   0 -22  -7    5.25    1.61
   0  22   7    7.68    2.14
   0  22   7    4.89    2.59
   0  22  -7    6.38    2.21
   0  22  -7    2.18    3.21
   0 -22   8    9.31    2.61
   0 -22   8    8.04    1.82
   0 -22  -8    9.33    1.68
   0 -22  -8    4.13    2.23
   0  22  -8    2.57    3.38
   0  22  -8    7.08    2.26
   0 -22   9   -0.79    2.42
   0 -22   9   -1.01    1.58
   0 -22  -9   -2.57    1.44
   0 -22  -9   -4.37    2.02
   0  22   9   -4.80    2.33
   0  22   9    0.29    2.02
   0  22  -9    2.49    1.99
   0  22  -9   -2.49    3.12
   0 -22  10   -2.35    1.70
   0 -22  10    1.27    2.45
   0 -22 -10   -1.70    1.44
   0  22  10   -1.20    1.85
   0  22  10    0.46    2.35
   0  22 -10    0.29    3.26
   0  22 -10   -1.37    1.97
   0 -22  11   -3.67    2.40
   0 -22  11   -2.71    1.75
   0 -22 -11   -0.34    1.32
   0 -22 -11   -0.84    1.82
   0  22  11    1.44    1.90
   0  22 -11   -0.24    3.43
   0  22 -11    0.22    2.04
   0 -22  12   13.07    2.85
   0 -22  12   12.38    2.09
   0 -22 -12   14.83    1.63
   0 -22 -12   11.97    2.21
   0  22  12   13.17    2.06
   0  22  12   13.51    2.42
   0  22 -12   11.59    3.43
   0  22 -12   17.66    2.61
   0 -22  13    6.45    1.94
   0 -22  13    5.42    2.73
   0 -22 -13    4.58    1.34
   0 -22 -13    3.98    1.68
   0  22  13    3.53    2.06
   0  22  13    4.89    1.75
   0  22 -13    8.23    2.35
   0  22 -13    6.21    3.14
   0 -22  14    0.53    1.85
   0 -22  14   -0.10    2.45
   0 -22 -14   -0.55    1.06
   0  22  14    0.86    1.58
   0  22  14    0.00    1.66
   0  22 -14    1.68    3.24
   0  22 -14   -0.02    2.26
   0 -22  15    3.86    2.52
   0 -22  15    3.91    1.92
   0 -22 -15    1.80    0.98
   0  22 -15    1.73    2.45
   0  22 -15   -1.08    3.41
   0 -22  16    0.94    2.04
   0 -22  16    5.52    2.61
   0  22 -16   -1.39    2.28
   0  22 -16    3.69    3.38
   0 -22  17    2.95    2.69
   0 -22  17    2.33    3.02
   0  22 -17   -0.22    2.40
   0  22 -17    1.13    3.57
   0 -22  18   -1.22    2.33
   0  22 -18   -0.67    3.17
   0 -22  19   -0.60    2.21
   0 -22  19    0.98    2.59
   0  22 -19   -3.19    2.30
   0  22 -19   -1.42    3.12
   0 -22  20    1.94    2.61
   0 -22  20   -0.36    2.26
   0  22 -20   -0.53    3.14
   0  22 -20    2.14    2.40
   0 -22  21   -0.62    2.33
   0 -22  21   -1.51    2.61
   0  22 -21   -0.14    3.19
   0  22 -21   -1.37    2.40
   0 -23   0    0.65    1.68
   0 -23   0    6.55    2.78
   0  23   0    0.38    2.28
   0  23   0    3.19    3.05
   0 -23   1   15.52    3.00
   0 -23   1   10.99    1.97
   0 -23  -1    9.93    1.99
   0 -23  -1   13.72    2.95
   0  23   1   10.51    2.47
   0  23   1    8.56    3.12
   0  23  -1   12.16    2.64
   0  23  -1   11.85    3.29
   0 -23   2   88.11    5.49
   0 -23   2   80.27    4.68
   0 -23  -2   87.61    4.56
   0 -23  -2   82.00    5.16
   0  23   2   96.56    5.30
   0  23   2   96.58    5.81
   0  23  -2   90.08    6.07
   0  23  -2   94.16    5.33
   0 -23  -3    1.30    1.66
   0 -23  -3    2.90    2.69
   0  23   3    1.94    2.81
   0  23   3    3.36    2.16
   0 -23   4    3.98    1.78
   0 -23   4    1.66    2.66
   0 -23  -4   -0.34    1.56
   0 -23  -4    2.30    2.71
   0  23   4    1.25    2.18
   0  23   4   -2.81    2.73
   0  23  -4    6.09    2.35
   0  23  -4   -3.57    3.33
   0 -23   5   12.04    2.81
   0 -23   5    7.13    1.82
   0 -23  -5    9.96    2.69
   0 -23  -5   10.15    1.80
   0  23   5    8.25    2.30
   0  23   5    9.57    2.78
   0  23  -5    7.17    2.40
   0  23  -5    3.14    3.33
   0 -23   6   58.44    3.55
   0 -23   6   51.91    4.15
   0 -23  -6   52.08    3.96
   0 -23  -6   54.43    3.26
   0  23   6   51.89    3.74
   0  23   6   52.25    4.32
   0  23  -6   59.09    4.01
   0  23  -6   49.99    4.85
   0 -23   7    1.42    1.70
   0 -23   7    0.53    2.47
   0 -23  -7    1.87    1.54
   0 -23  -7   -2.09    2.18
   0  23  -7   -2.02    3.21
   0  23  -7   -1.15    2.11
   0 -23   8   12.23    2.64
   0 -23   8    4.37    1.90
   0 -23  -8    6.96    1.66
   0 -23  -8    4.25    2.30
   0  23   8    3.31    2.59
   0  23   8    7.32    2.14
   0  23  -8    6.41    2.26
   0  23  -8   10.15    3.53
   0 -23   9    3.41    1.82
   0 -23   9    5.59    2.54
   0 -23  -9    2.38    2.21
   0 -23  -9    3.19    1.51
   0  23   9    3.00    2.21
   0  23   9    5.57    2.54
   0  23  -9    3.33    2.09
   0  23  -9    5.21    3.43
   0 -23  10   15.31    2.90
   0 -23  10   10.75    2.04
   0 -23 -10   12.69    1.73
   0 -23 -10   13.63    2.38
   0  23  10   11.32    2.66
   0  23  10   13.58    2.28
   0  23 -10   12.40    2.38
   0  23 -10   10.10    3.45
   0 -23  11    1.51    2.66
   0 -23  11    6.43    1.97
   0  23  11    2.52    2.61
   0  23 -11    3.36    2.11
   0  23 -11    5.88    3.07
   0 -23  12    6.45    2.04
   0 -23  12    8.95    2.71
   0 -23 -12    4.17    1.90
   0 -23 -12    4.65    1.49
   0  23  12    2.30    2.14
   0  23  12   -1.73    1.85
   0  23 -12   -1.39    3.07
   0  23 -12    2.69    2.16
   0 -23  13    3.43    2.49
   0 -23  13    2.47    1.94
   0 -23 -13    0.77    1.68
   0 -23 -13    1.54    1.44
   0  23  13    3.91    1.97
   0  23  13    1.13    1.99
   0  23 -13   -1.61    2.23
   0  23 -13   -3.50    3.19
   0 -23  14    9.67    2.78
   0 -23  14    9.43    2.16
   0 -23 -14   10.92    1.34
   0  23  14   10.34    1.92
   0  23  14   11.64    1.99
   0  23 -14    3.57    3.36
   0  23 -14   10.29    2.54
   0 -23  15   -0.74    2.52
   0 -23  15   -0.50    1.97
   0  23 -15    2.16    3.36
   0  23 -15    1.32    2.35
   0 -23  17   -0.77    2.71
   0 -23  17   -4.32    2.14
   0  23 -17   -3.53    2.28
   0  23 -17   -1.13    3.19
   0  23 -18    1.92    3.14
   0  23 -18    0.24    2.40
   0 -23  19    1.06    2.18
   0 -23  19    2.59    2.66
   0  23 -19    3.96    3.17
   0  23 -19   -1.18    2.45
   0 -23  20   -1.44    2.28
   0 -23  20    5.88    2.78
   0  23 -20   -1.68    2.52
   0  23 -20   -0.22    3.17
   0 -24   0   12.88    1.99
   0  24   0   10.99    3.21
   0  24   0   16.79    2.64
   0 -24  -1   13.91    2.04
   0 -24  -1   16.29    3.00
   0  24   1   16.27    2.66
   0  24   1   18.18    3.36
   0 -24   2    0.10    2.73
   0 -24   2    2.59    1.78
   0 -24  -2    1.39    1.75
   0 -24  -2    0.53    2.61
   0  24   2   -2.40    2.78
   0  24   2    3.57    2.38
   0  24  -2    0.46    2.40
   0  24  -2   -2.02    3.24
   0 -24   3   26.34    2.52
   0 -24   3   24.66    3.41
   0 -24  -3   24.93    2.40
   0 -24  -3   31.23    3.41
   0  24   3   25.07    3.50
   0  24   3   23.58    2.81
   0  24  -3   28.04    3.05
   0  24  -3   24.16    3.77
   0 -24   4   -3.65    2.54
   0 -24   4    3.14    1.78
   0 -24  -4   -0.72    1.75
   0 -24  -4   -0.14    2.64
   0  24   4    0.94    2.21
   0  24   4    1.20    2.78
   0  24  -4    3.62    3.31
   0  24  -4   -0.24    2.21
   0 -24   5   10.29    1.97
   0 -24   5    8.13    2.95
   0 -24  -5    7.70    2.73
   0 -24  -5    7.41    1.78
   0  24   5   12.26    2.54
   0  24   5    9.64    3.02
   0  24  -5   11.56    3.50
   0  24  -5    9.43    2.42
   0 -24   6   18.33    2.23
   0 -24   6   21.61    3.17
   0 -24  -6   19.02    2.78
   0 -24  -6   20.78    2.11
   0  24  -6   19.14    2.66
   0  24  -6   12.95    3.62
   0 -24   7    9.24    2.93
   0 -24   7    8.54    1.97
   0 -24  -7    8.23    1.70
   0 -24  -7    8.88    2.57
   0  24   7    7.68    2.83
   0  24   7    7.99    2.42
   0  24  -7    6.29    2.30
   0  24  -7    5.71    3.29
   0 -24   8    1.85    2.59
   0 -24   8   -0.43    1.70
   0 -24  -8    1.97    1.56
   0 -24  -8   -0.10    2.23
   0  24   8   -1.54    2.30
   0  24   8    3.14    2.57
   0  24  -8    5.61    3.09
   0  24  -8    5.61    2.26
   0 -24   9    7.87    2.04
   0 -24   9   12.52    2.95
   0 -24  -9   10.03    1.75
   0 -24  -9    6.86    2.38
   0  24   9   11.08    2.76
   0  24   9    5.85    2.40
   0  24  -9    7.01    3.26
   0  24  -9    8.76    2.38
   0 -24  10    8.23    2.02
   0 -24  10    6.84    2.71
   0 -24 -10    5.30    2.28
   0 -24 -10    8.28    1.66
   0  24  10   10.82    2.26
   0  24  10    6.38    2.61
   0  24 -10    7.08    2.33
   0  24 -10    8.68    3.24
   0 -24  11    3.26    1.90
   0 -24  11   -1.49    2.49
   0 -24 -11    1.85    1.54
   0 -24 -11    4.70    2.02
   0  24  11    1.97    2.02
   0  24  11    4.49    2.38
   0  24 -11    0.36    3.07
   0  24 -11    1.42    2.18
   0 -24  12    6.12    2.83
   0 -24  12   10.08    2.23
   0  24 -12    3.69    3.31
   0  24 -12    8.32    2.42
   0 -24  13    7.44    2.90
   0 -24  13    7.13    2.11
   0 -24 -13    4.51    1.54
   0 -24 -13    8.32    1.92
   0  24  13    5.40    2.16
   0  24 -13    6.36    2.47
   0  24 -13    7.20    3.48
   0 -24  14    9.38    2.93
   0 -24  14    5.35    2.09
   0 -24 -14    6.77    1.46
   0  24  14    3.65    1.94
   0  24  14    5.88    2.02
   0  24 -14    3.45    3.45
   0  24 -14    5.52    2.42
   0 -24 -15    0.94    1.18
   0 -24  16    5.11    2.81
   0 -24  16    4.27    2.30
   0  24 -16    3.55    2.71
   0  24 -16    4.03    3.53
   0 -24  17    2.52    2.11
   0 -24  17    2.04    2.54
   0  24 -17    1.22    2.47
   0  24 -17    2.14    3.12
   0 -24  18   -0.36    2.64
   0 -24  18   -1.03    2.26
   0  24 -18   -2.73    3.14
   0  24 -18    0.91    2.35
   0 -24  19   -1.46    2.26
   0 -24  19   -1.99    2.64
   0  24 -19    1.10    2.54
   0  24 -19    3.91    3.24
   0 -25   1   35.22    2.81
   0 -25   1   33.06    3.91
   0 -25  -1   30.44    3.86
   0  25   1   30.88    4.20
   0  25   1   30.73    3.53
   0  25  -1   38.77    3.55
   0  25  -1   37.26    3.96
   0 -25   2   15.26    2.18
   0 -25   2   19.10    3.31
   0 -25  -2   15.43    2.28
   0 -25  -2   14.08    3.26
   0  25   2   16.03    3.29
   0  25   2   19.31    2.81
   0  25  -2   17.44    2.71
   0  25  -2   11.66    3.41
   0 -25   3   18.93    3.36
   0 -25   3   13.99    2.11
   0 -25  -3   18.54    2.28
   0 -25  -3   16.48    3.21
   0  25   3    9.64    3.09
   0  25   3   11.11    2.54
   0  25  -3   14.85    3.43
   0  25  -3   11.23    2.59
   0 -25   4    7.39    1.97
   0 -25   4    8.28    3.21
   0 -25  -4    3.31    1.80
   0 -25  -4    4.37    2.78
   0  25   4    3.96    2.52
   0  25   4   -0.31    2.78
   0  25  -4    7.20    3.09
   0  25  -4    1.25    2.40
   0 -25   5   26.46    2.57
   0 -25   5   21.93    3.57
   0 -25  -5   26.13    2.40
   0 -25  -5   20.63    3.05
   0  25  -5   24.16    3.05
   0  25  -5   27.88    3.89
   0 -25   6    1.75    2.78
   0 -25   6    1.22    1.80
   0 -25  -6    3.86    1.70
   0 -25  -6    0.22    2.33
   0  25   6    0.70    2.26
   0  25   6    0.96    2.76
   0  25  -6    1.75    2.21
   0  25  -6    3.00    3.14
   0 -25   7   -2.35    1.78
   0 -25   7    3.43    2.78
   0 -25  -7    0.50    2.38
   0 -25  -7    1.75    1.68
   0  25   7    0.22    2.61
   0  25   7    4.27    2.26
   0  25  -7   -0.60    2.18
   0  25  -7   -5.54    3.07
   0 -25   8    3.36    1.94
   0 -25   8    3.41    2.81
   0 -25  -8    1.75    2.61
   0 -25  -8    2.83    1.66
   0  25   8    4.77    2.49
   0  25   8    4.29    2.78
   0  25  -8    5.09    2.33
   0  25  -8    1.90    3.31
   0 -25   9    6.36    2.88
   0 -25   9   13.91    2.16
   0 -25  -9    7.17    2.52
   0 -25  -9   10.70    1.80
   0  25   9   14.56    2.49
   0  25   9   11.80    2.95
   0  25  -9   11.85    2.57
   0  25  -9   15.98    3.62
   0 -25  10   -1.97    1.73
   0 -25  10   -2.23    2.47
   0 -25 -10    2.71    2.35
   0 -25 -10    0.24    1.66
   0  25  10   -2.11    2.81
   0  25  10    6.17    2.40
   0  25 -10    2.38    3.00
   0  25 -10    0.65    2.14
   0 -25  11    2.30    2.47
   0 -25  11    1.06    1.80
   0 -25 -11   -1.10    2.11
   0 -25 -11    0.53    1.61
   0  25  11   -2.49    2.40
   0  25  11    4.13    2.18
   0  25 -11    1.08    2.30
   0  25 -11    3.43    3.05
   0 -25  12    1.82    2.02
   0 -25  12   -2.85    2.69
   0 -25 -12    0.26    1.51
   0 -25 -12   -0.79    1.99
   0  25  12   -1.80    2.18
   0  25  12   -0.91    2.11
   0  25 -12    1.01    2.47
   0  25 -12    0.60    3.07
   0 -25 -13    1.80    1.92
   0 -25  14    0.38    2.66
   0 -25  14   -2.47    1.97
   0 -25 -14   -1.34    1.49
   0  25  14   -2.30    2.04
   0  25  14    3.38    2.04
   0  25 -14   -2.69    2.57
   0  25 -14   -4.97    3.21
   0 -25  15    0.29    2.14
   0 -25  15    6.79    2.78
   0  25 -15    3.89    3.14
   0  25 -15    8.18    2.61
   0 -25  16   -3.33    2.14
   0 -25  16    3.00    2.59
   0  25 -16   -1.87    2.45
   0  25 -16    3.19    3.14
   0 -25  17    4.68    2.76
   0 -25  17    2.61    2.26
   0 -25  18    4.51    2.93
   0 -25  18    0.10    2.26
   0  25 -18    2.71    2.54
   0  25 -18   -0.17    3.17
   0 -26   0    9.96    3.07
   0 -26   0    3.67    2.02
   0  26   0   11.20    3.29
   0  26   0    6.60    2.66
   0 -26   1   18.47    3.45
   0 -26  -1    6.45    3.21
   0 -26  -1    7.53    2.18
   0  26   1   12.83    2.81
   0  26   1    9.52    3.31
   0  26  -1    7.92    3.19
   0  26  -1   14.68    2.76
   0 -26   2    2.02    3.00
   0 -26   2   -0.91    1.87
   0  26  -2    2.35    2.49
   0  26  -2    1.90    3.05
   0 -26   3   13.31    2.18
   0 -26   3   17.49    3.33
   0 -26  -3   17.97    2.33
   0 -26  -3   14.68    3.00
   0  26   3   13.39    3.26
   0  26   3   13.46    2.85
   0  26  -3   12.26    2.73
   0  26  -3   11.68    3.55
   0 -26   4    6.21    2.95
   0 -26   4    2.97    1.92
   0 -26  -4    3.89    1.82
   0 -26  -4   11.23    2.78
   0  26   4   -2.42    3.09
   0  26   4    4.22    2.64
   0  26  -4    5.47    2.47
   0  26  -4    3.74    3.21
   0 -26   5    5.66    2.76
   0 -26   5    5.76    1.99
   0 -26  -5    1.73    2.61
   0 -26  -5    2.09    1.75
   0  26   5    1.78    2.90
   0  26   5    3.55    2.52
   0  26  -5    6.60    3.17
   0  26  -5    5.01    2.61
   0 -26   6    1.75    1.92
   0 -26   6    3.21    2.73
   0 -26  -6    2.11    1.68
   0 -26  -6    5.52    2.59
   0  26   6    2.11    2.83
   0  26   6    0.00    2.38
   0  26  -6    2.52    3.12
   0  26  -6    2.49    2.52
   0 -26   7    0.65    2.69
   0 -26   7    0.00    1.80
   0 -26  -7    1.94    2.61
   0 -26  -7   -1.30    1.68
   0  26   7   -3.17    2.35
   0  26   7    0.00    2.69
   0  26  -7    0.17    2.23
   0  26  -7   -0.67    3.12
   0 -26   8    4.94    3.05
   0 -26   8    5.45    1.94
   0 -26  -8    5.35    1.82
   0 -26  -8    4.27    2.54
   0  26   8   -0.84    2.42
   0  26   8    2.78    2.64
   0  26  -8    3.26    3.21
   0  26  -8    6.19    2.47
   0 -26   9   -0.91    2.73
   0 -26   9    0.82    1.85
   0 -26  -9    2.97    1.63
   0 -26  -9   -1.42    2.28
   0  26   9   -4.80    2.52
   0  26   9   -1.68    2.16
   0  26  -9    1.87    2.40
   0  26  -9   -0.19    3.14
   0 -26  10    7.32    2.64
   0 -26  10    3.12    1.90
   0 -26 -10    1.92    1.63
   0 -26 -10    4.03    2.28
   0  26  10    3.74    2.61
   0  26  10    3.26    2.26
   0  26 -10    5.35    2.38
   0  26 -10    6.48    3.24
   0 -26  11   -2.23    2.69
   0 -26  11   -0.14    1.99
   0 -26 -11    3.79    1.58
   0 -26 -11    7.96    2.23
   0  26  11    0.31    2.35
   0  26  11    1.25    2.28
   0  26 -11   -2.71    3.00
   0  26 -11    0.72    2.45
   0 -26 -12   -0.96    1.61
   0 -26 -12    2.64    2.14
   0  26  12   -2.35    2.18
   0  26  12    0.60    2.33
   0 -26  13    2.47    2.09
   0 -26  13    0.14    2.76
   0 -26 -13    0.53    1.58
   0  26  13    3.72    2.28
   0  26  13   -0.24    2.21
   0  26 -13    1.66    3.02
   0  26 -13   -0.74    2.42
   0 -26  14    2.90    2.64
   0 -26  14    1.42    2.04
   0 -26 -14    0.53    1.58
   0  26  14   -0.53    1.92
   0  26 -14   -1.70    3.05
   0  26 -14   -2.49    2.40
   0 -26  15   -2.69    2.54
   0 -26  15    2.11    2.11
   0  26 -15    1.30    2.54
   0  26 -15   -2.59    3.07
   0 -26  16   -1.66    2.71
   0 -26  16   -0.96    2.11
   0  26 -16   -1.82    2.42
   0  26 -16   -0.17    3.05
   0 -27   0    1.27    1.97
   0 -27   0    1.08    2.97
   0  27   0    1.30    2.52
   0  27   0   -3.38    3.05
   0 -27   1    0.74    1.87
   0 -27   1   -0.46    2.83
   0 -27  -1   -4.68    1.87
   0 -27  -1    1.08    2.81
   0  27   1    0.10    3.17
   0  27   1    4.13    2.54
   0  27  -1    2.09    2.95
   0  27  -1   -0.65    2.42
   0 -27   2    2.73    3.00
   0 -27   2    4.22    1.97
   0 -27  -2    4.37    1.94
   0 -27  -2    1.30    2.83
   0  27   2    1.46    2.47
   0  27   2    3.45    3.26
   0  27  -2    4.44    2.49
   0  27  -2    3.96    3.26
   0 -27   3    3.79    1.94
   0 -27   3    5.04    3.00
   0  27  -3    2.38    3.17
   0  27  -3    2.66    2.52
   0 -27   4   -2.57    2.81
   0 -27   4   -1.46    1.75
   0 -27  -4   -4.49    1.97
   0 -27  -4   -3.93    2.66
   0  27   4    0.50    2.93
   0  27   4   -0.46    2.47
   0  27  -4    4.51    2.42
   0  27  -4   -0.50    3.05
   0 -27   5    1.61    2.81
   0 -27   5    2.14    1.80
   0 -27  -5   -0.84    1.80
   0 -27  -5    0.10    2.61
   0  27   5   -3.29    2.81
   0  27   5   -3.24    2.28
   0  27  -5   -0.43    3.05
   0  27  -5    1.58    2.33
   0 -27   6   13.22    3.14
   0 -27   6   14.90    2.30
   0 -27  -6   16.58    2.23
   0 -27  -6   17.75    3.21
   0  27   6   19.31    2.76
   0  27   6   18.81    3.31
   0  27  -6   16.82    3.57
   0  27  -6   12.28    2.90
   0 -27   7    7.80    2.97
   0 -27   7   -1.66    1.97
   0 -27  -7   -2.28    2.69
   0 -27  -7   -0.86    1.87
   0  27   7    2.57    2.52
   0  27   7   -1.80    2.93
   0  27  -7    2.83    2.42
   0  27  -7   -0.91    3.09
   0 -27   8   36.27    3.17
   0 -27   8   31.93    3.96
   0 -27  -8   32.17    3.41
   0 -27  -8   31.09    2.71
   0  27   8   29.82    3.55
   0  27   8   30.42    3.33
   0  27  -8   26.29    3.86
   0  27  -8   33.42    3.41
   0 -27   9    0.79    1.99
   0 -27   9   -0.22    2.71
   0 -27  -9    2.28    1.73
   0 -27  -9    3.62    2.40
   0  27   9    1.37    2.49
   0  27   9   -0.19    2.52
   0  27  -9    2.64    3.19
   0  27  -9    4.99    2.40
   0 -27 -10    3.19    1.70
   0 -27 -10   -0.17    2.21
   0  27  10    0.77    2.49
   0  27  10    0.77    2.35
   0 -27  11    0.62    2.02
   0 -27  11   -0.19    2.69
   0 -27 -11   -0.29    2.18
   0 -27 -11   -0.82    1.70
   0  27  11    1.63    2.26
   0  27  11    3.14    2.59
   0  27 -11    0.34    2.42
   0  27 -11   -0.77    2.88
   0 -27  12    8.37    2.33
   0 -27  12    6.29    2.93
   0 -27 -12    6.36    1.85
   0 -27 -12    7.46    2.42
   0  27  12   12.02    2.45
   0  27  12    2.73    2.42
   0  27 -12    2.35    3.09
   0  27 -12    4.97    2.59
   0 -27  13    1.22    2.04
   0 -27  13    5.16    2.85
   0 -27 -13   -0.36    1.70
   0  27  13   -2.85    2.28
   0  27 -13   -3.91    3.09
   0  27 -13    3.62    2.45
   0 -27  14    0.98    2.73
   0 -27  14    7.20    2.38
   0  27 -14    2.69    3.14
   0  27 -14    3.77    2.49
   0 -27  15    0.36    2.30
   0 -27  15    1.92    2.73
   0  27 -15    2.95    2.57
   0  27 -15   -2.18    3.02
   0 -28   0    6.33    3.05
   0 -28   0    9.86    2.23
   0  28   0    3.72    3.26
   0  28   0    4.27    2.76
   0 -28  -1   26.36    2.71
   0 -28  -1   27.61    3.53
   0  28   1   28.09    3.98
   0  28   1   25.31    3.31
   0  28  -1   29.75    3.41
   0  28  -1   29.51    3.91
   0 -28   2    0.10    1.97
   0 -28   2   -0.31    2.78
   0 -28  -2    0.55    1.92
   0 -28  -2    3.29    2.78
   0  28   2    1.27    3.12
   0  28   2   -0.17    2.49
   0  28  -2    7.89    3.19
   0  28  -2    3.43    2.49
   0 -28   3    4.58    2.90
   0 -28   3    9.33    2.21
   0 -28  -3    1.90    2.04
   0 -28  -3    5.83    2.85
   0  28   3    7.48    2.59
   0  28   3    2.30    3.05
   0  28  -3    6.48    2.59
   0  28  -3    3.55    3.07
   0 -28   4    1.73    1.99
   0 -28   4    3.53    2.76
   0 -28  -4    0.07    2.64
   0 -28  -4   -2.42    1.92
   0  28   4    0.50    2.83
   0  28   4    4.13    2.52
   0  28  -4    0.41    2.45
   0  28  -4    4.01    3.09
   0 -28   5   19.48    3.38
   0 -28   5   19.96    2.54
   0  28  -5   21.47    3.07
   0  28  -5   11.66    3.50
   0 -28   6    5.90    2.88
   0 -28   6    2.59    1.99
   0 -28  -6    1.94    2.52
   0 -28  -6    1.58    2.02
   0  28   6    3.79    2.88
   0  28   6   -0.14    2.57
   0  28  -6    2.45    2.54
   0  28  -6    2.71    3.21
   0 -28   7    2.52    2.16
   0 -28   7    8.61    2.88
   0 -28  -7    2.93    1.99
   0 -28  -7    2.71    2.57
   0  28   7   -0.77    2.73
   0  28   7    4.99    2.49
   0  28  -7    2.78    2.49
   0  28  -7    1.46    3.07
   0 -28   8    2.35    2.88
   0 -28  -8    2.90    1.82
   0 -28  -8    5.45    2.52
   0  28   8    1.73    2.66
   0  28   8   -0.96    2.45
   0  28  -8   -0.36    3.09
   0  28  -8    1.03    2.54
   0 -28   9    7.13    2.52
   0 -28  -9    6.84    2.54
   0 -28  -9    7.39    1.92
   0  28   9   -0.07    2.69
   0  28   9    6.81    2.59
   0 -28  10    1.01    2.73
   0 -28  10   -0.12    2.16
   0 -28 -10   -1.42    1.75
   0 -28 -10    1.54    2.38
   0  28  10   -0.91    2.64
   0  28  10    4.20    2.40
   0  28 -10    1.56    2.45
   0  28 -10   -1.39    3.00
   0 -28  11    0.14    2.76
   0 -28  11   -0.96    2.09
   0 -28 -11    0.77    2.47
   0 -28 -11    1.49    1.73
   0  28  11    2.47    2.35
   0  28  11   -0.53    2.54
   0  28 -11    4.63    2.57
   0  28 -11   -2.21    2.97
   0 -28  12    1.97    2.11
   0 -28  12   -2.14    2.61
   0 -28 -12   -3.69    2.42
   0 -28 -12    1.13    1.80
   0  28  12    1.66    2.40
   0  28  12    0.98    2.33
   0  28 -12    1.51    3.09
   0  28 -12   -2.28    2.38
   0 -28  13   -1.66    2.18
   0 -28  13    1.99    2.88
   0 -28 -13    3.02    1.85
   0  28  13    0.29    2.33
   0  28  13   -1.06    2.35
   0  28 -13    1.70    2.57
   0  28 -13    2.93    3.02
   0 -29   0   -2.61    1.99
   0 -29   0    1.13    2.64
   0  29   0   -0.70    2.61
   0  29   0   -0.48    3.14
   0 -29   1   10.72    2.83
   0 -29   1    7.68    2.35
   0 -29  -1   10.29    2.85
   0 -29  -1   10.51    2.30
   0  29   1    9.00    2.81
   0  29   1    8.11    3.17
   0  29  -1    6.69    3.14
   0  29  -1    9.81    2.85
   0 -29  -2    0.67    2.61
   0 -29  -2    2.52    2.09
   0  29   2   -0.84    2.59
   0  29   2   -1.46    3.00
   0  29  -2    1.97    3.00
   0  29  -2    2.26    2.45
   0 -29   3   10.68    2.97
   0 -29   3    9.67    2.38
   0 -29  -3    8.25    2.23
   0 -29  -3    8.47    2.88
   0  29   3   12.83    3.00
   0  29   3    9.19    2.76
   0  29  -3   12.67    2.81
   0  29  -3    7.20    3.09
   0 -29   4    0.67    2.11
   0 -29   4   -2.33    2.76
   0 -29  -4    1.68    1.99
   0 -29  -4    2.40    2.97
   0  29   4    2.54    2.61
   0  29   4    1.87    2.71
   0  29  -4   -1.82    3.07
   0  29  -4    0.02    2.52
   0 -29   5   13.79    2.49
   0 -29   5    7.13    2.88
   0 -29  -5    5.13    2.93
   0 -29  -5   13.60    2.38
   0  29   5   13.39    3.02
   0  29   5   12.43    2.93
   0  29  -5   11.76    2.90
   0  29  -5    7.94    3.14
   0 -29   6   -0.91    2.93
   0 -29   6   -2.81    2.14
   0  29  -6    3.17    2.69
   0  29  -6    2.26    3.21
   0 -29  -7   10.72    2.30
   0 -29  -7    9.09    2.88
   0  29   7    6.09    3.07
   0  29   7    9.07    2.76
   0 -29   8    5.35    3.02
   0 -29   8    1.01    2.11
   0 -29  -8    3.96    1.97
   0 -29  -8   -1.39    2.64
   0  29   8    1.01    2.83
   0  29   8    3.09    2.52
   0  29  -8    4.58    2.42
   0  29  -8   -0.77    3.05
   0 -29   9    1.58    2.85
   0 -29   9    1.51    2.16
   0 -29  -9   -1.56    2.64
   0 -29  -9    3.31    1.90
   0  29   9    3.12    2.57
   0  29   9    6.55    2.88
   0  29  -9    0.98    2.40
   0  29  -9    0.60    2.95
   0 -29  10   -1.80    2.11
   0 -29  10   -3.43    2.73
   0 -29 -10    0.89    2.52
   0 -29 -10    1.34    1.94
   0  29  10    2.28    2.61
   0  29  10    4.58    2.47
   0  29 -10    2.76    3.05
   0  29 -10   -0.46    2.40
   0 -30   0    4.85    2.18
   0 -30   0    3.91    2.85
   0  30   0    6.91    2.66
   0  30   0    5.66    3.12
   0 -30   1   -0.19    2.71
   0 -30   1   -2.47    2.06
   0 -30  -1   -2.30    2.71
   0 -30  -1   -0.24    2.06
   0  30   1   -0.36    2.93
   0  30   1    0.67    2.57
   0  30  -1    0.72    3.19
   0  30  -1    2.04    2.76
   0 -30   2    0.94    2.09
   0 -30   2   -0.82    2.85
   0 -30  -2   -0.55    2.06
   0 -30  -2    0.24    2.81
   0  30   2   -2.76    2.88
   0  30   2   -1.68    2.52
   0  30  -2    0.46    3.12
   0  30  -2    1.32    2.49
   0 -30   3    7.32    2.49
   0 -30   3    3.12    3.24
   0 -30  -3   10.60    3.19
   0 -30  -3   10.17    2.35
   0  30   3   11.68    2.90
   0  30   3    3.24    3.14
   0  30  -3    7.44    2.85
   0  30  -3    6.81    3.17
   0 -30   4    3.33    2.90
   0 -30   4   -2.02    2.16
   0 -30  -4    0.65    2.85
   0 -30  -4    1.51    2.06
   0  30   4   -0.86    3.00
   0  30   4    0.26    2.45
   0  30  -4    0.34    2.59
   0  30  -4    1.37    3.26
   0 -30  -5   -1.18    2.78
   0 -30  -5    1.56    2.14
   0  30   5   -0.94    2.97
   0  30   5   -0.62    2.64
   0 -30   6   -0.38    2.95
   0 -30   6    1.51    2.28
   0 -30  -6   -0.34    2.14
   0 -30  -6    3.41    2.78
   0  30   6    2.78    2.64
   0  30   6    4.27    3.02
   0  30  -6   -2.33    2.97
   0  30  -6    0.22    2.78
   0 -30   7    5.64    3.02
   0 -30   7   -0.48    2.18
   0  30  -7    0.79    2.54
   0  30  -7    1.94    3.02
   1   0 -31    1.30    3.05
   1   0 -31   -1.63    2.47
  -1   0  31   -0.72    2.18
  -1   0  31   -2.57    2.21
   1   0 -30    2.73    2.52
   1   0 -30    4.08    2.97
  -1   0  30    0.53    2.14
  -1   0  30    2.69    2.18
   1   0 -29    1.32    2.73
   1   0 -29   -1.49    2.33
  -1   0  29    0.48    2.06
  -1   0  29   -2.73    2.06
   1   0 -28   -0.98    2.90
   1   0 -28    1.70    2.28
  -1   0  28    4.89    2.11
  -1   0  28    3.62    2.26
   1   0 -27   -1.58    2.18
   1   0 -27   -0.41    2.81
  -1   0  27   -1.20    2.16
  -1   0  27    3.86    1.97
   1   0 -26    1.97    2.78
   1   0 -26    0.77    2.21
  -1   0  26   -0.43    1.85
  -1   0  26   -2.78    2.09
   1   0 -25    1.58    1.87
   1   0 -25   -1.78    2.64
  -1   0  25    1.03    2.14
  -1   0  25    2.18    1.90
   1   0 -24    1.06    2.78
   1   0 -24    4.44    1.78
  -1   0  24   -1.22    2.57
   1   0 -23    0.82    1.85
   1   0 -23    2.30    2.88
  -1   0  23   -1.97    2.11
  -1   0  23    1.56    1.66
  -1   0  22    1.39    2.14
  -1   0  22   -1.61    1.63
   1   0 -21   -4.27    2.64
   1   0 -21    1.80    1.80
  -1   0  21    0.43    1.61
  -1   0  21   -4.68    2.14
   1   0 -20    1.97    2.93
  -1   0  20    4.65    1.73
   1   0 -18   -0.10    1.58
   1   0 -18    0.50    2.64
  -1   0  18    0.79    1.58
  -1   0  18   -1.01    1.94
   1   0 -17   -1.70    2.40
   1   0 -17    1.25    1.49
  -1   0  17    2.49    1.51
  -1   0  17    1.27    1.99
   1   0 -16    2.93    2.33
   1   0 -16    5.71    1.51
  -1   0  16    2.49    1.58
  -1   0  16    3.07    2.09
   1   0 -15    1.75    1.51
   1   0 -15   -1.34    2.26
  -1   0  15    0.46    1.46
  -1   0  15   -1.10    1.97
   1   0 -14    2.90    2.28
   1   0 -14    1.32    1.49
  -1   0  14    0.60    1.42
  -1   0  14   -1.01    2.04
   1   0 -13    1.15    1.46
   1   0 -13   -0.10    2.14
  -1   0  13    1.56    1.39
  -1   0  13    0.86    1.97
   1   0 -12   -2.21    1.39
   1   0 -12   -1.87    2.14
  -1   0  12    0.10    1.94
  -1   0  12    2.14    1.39
   1   0 -11   -0.74    2.06
   1   0 -11    1.27    1.37
  -1   0  11    0.14    1.90
  -1   0  11    1.44    1.32
   1   0 -10   15.91    2.26
   1   0 -10   21.02    1.68
  -1   0  10   21.30    2.16
  -1   0  10   17.49    1.56
   1   0  -9   -0.72    1.90
   1   0  -9   -0.53    1.22
  -1   0   9    1.78    1.18
  -1   0   9   -0.38    1.80
   1   0  -8   17.25    2.09
   1   0  -8   17.46    1.46
  -1   0   8   22.26    2.04
  -1   0   8   17.25    1.44
   1   0  -7    7.41    1.75
   1   0  -7    4.29    1.13
  -1   0   7    4.20    1.10
   1   0  -6   14.11    1.66
   1   0  -6   14.75    1.18
  -1   0   6   10.89    1.06
  -1   0   6   14.08    1.68
   1   0  -5   -0.05    1.18
   1   0  -5    0.65    0.74
  -1   0   5    1.32    0.72
  -1   0   5   -1.75    1.22
   1   0  -4   21.45    1.39
   1   0  -4   22.43    1.15
  -1   0   4   23.41    1.51
  -1   0   4   21.57    1.10
   1   0  -3    0.41    0.50
   1   0  -3   -1.30    0.77
  -1   0   3    0.38    0.84
  -1   0   3    0.70    0.48
   1   0  -2   15.71    0.79
   1   0  -2   15.67    0.94
  -1   0   2   12.69    0.91
  -1   0   2   16.24    0.82
   1   0  -1    0.79    0.43
   1   0  -1    0.43    0.31
  -1   0   1    0.36    0.46
  -1   0   1    0.43    0.29
   1   0   0    2.59    0.41
   1   0   0    2.88    0.34
  -1   0   0    3.09    0.34
  -1   0   0    2.61    0.43
  -1   0  -1    1.39    0.38
  -1   0  -1    0.89    0.46
   1   0   2    3.62    0.53
   1   0   2    3.93    0.55
  -1   0  -2    4.10    0.58
  -1   0  -2    4.08    0.53
   1   0   3    0.77    0.60
   1   0   3   -1.10    0.65
  -1   0  -3   -0.12    0.65
  -1   0  -3    0.19    0.65
   1   0   4    1.10    0.74
   1   0   4   -0.91    0.84
  -1   0  -4    0.24    0.89
  -1   0  -4   -0.65    0.77
   1   0   5   -0.91    0.89
   1   0   5   -0.72    1.03
  -1   0  -5    0.79    1.13
  -1   0  -5   -0.48    0.91
   1   0   6    2.04    1.08
   1   0   6    1.25    1.22
  -1   0  -6    3.36    1.15
  -1   0  -6    0.67    1.34
   1   0   7    2.78    1.44
   1   0   7    0.60    1.18
  -1   0  -7    0.55    1.22
  -1   0  -7    1.94    1.46
   1   0   8    8.35    1.32
   1   0   8    9.84    1.56
  -1   0  -8    9.50    1.46
  -1   0  -8   10.10    1.73
   1   0   9    2.35    1.46
  -1   0  -9    3.36    1.75
  -1   0  -9    1.30    1.39
   1   0  10    1.80    1.61
   1   0  10    4.41    1.39
  -1   0 -10    6.19    1.46
  -1   0 -10    1.01    1.85
   1   0  11   -0.67    1.42
   1   0  11   -0.70    1.68
  -1   0 -11    0.12    1.42
  -1   0 -11    0.58    1.92
   1   0  12    1.15    1.49
   1   0  12    4.25    1.73
  -1   0 -12   -0.43    1.99
  -1   0 -12    3.41    1.66
   1   0  13    1.34    1.46
   1   0  13    1.58    1.75
  -1   0 -13    1.56    1.61
  -1   0 -13   -1.10    2.02
   1   0  14   13.96    2.04
   1   0  14    9.07    1.63
  -1   0 -14   10.05    2.26
  -1   0 -14   12.33    1.75
   1   0  15   -2.95    1.56
   1   0  15    0.82    1.80
  -1   0 -15   -1.08    1.54
  -1   0 -15    0.22    1.97
   1   0  16    2.28    1.58
   1   0  16    1.54    1.87
  -1   0 -16   -0.48    2.04
  -1   0 -16    0.38    1.58
   1   0  17    0.91    1.80
   1   0  17   -0.26    1.56
  -1   0 -17   -1.73    1.61
  -1   0 -17    5.01    2.30
   1   0  19    0.34    1.68
  -1   0 -19   -3.19    2.81
   1   0  20    1.01    1.63
   1   0  20   -0.65    1.87
  -1   0 -20    2.28    1.90
  -1   0 -20    6.05    2.76
   1   0  21    1.08    1.61
   1   0  21   -0.48    1.82
  -1   0 -21    3.19    1.90
  -1   0 -21    0.84    2.73
   1   0  22    4.17    1.73
   1   0  22    3.48    2.02
  -1   0 -22    4.85    2.04
  -1   0 -22    1.22    2.93
   1   0  23   -1.30    1.85
   1   0  23   -1.10    1.58
  -1   0 -23   -2.66    2.88
  -1   0 -23   -0.77    1.78
   1   0  24   -1.08    2.02
   1   0  24    2.66    1.75
  -1   0 -24   -0.14    2.04
  -1   0 -24    0.89    2.71
   1   0  25   -2.71    2.02
   1   0  25   -1.66    1.75
  -1   0 -25    0.84    2.52
  -1   0 -25    0.58    2.09
   1   0  26    1.99    1.99
   1   0  26    4.29    1.99
  -1   0 -26    2.85    2.45
  -1   0 -26    0.36    2.73
   1   0  27    0.48    1.87
   1   0  27    1.66    1.92
  -1   0 -27   -1.30    2.76
  -1   0 -27    3.79    2.38
   1   0  28    1.99    2.11
   1   0  28    1.25    2.04
  -1   0 -28    3.00    2.81
  -1   0 -28    4.20    2.47
   1   0  29    1.82    2.18
   1   0  29    1.51    2.06
  -1   0 -29   -0.24    2.52
  -1   0 -29   -0.98    2.66
   1   0  30    7.01    2.30
   1   0  30   -0.89    2.18
  -1   0 -30    0.05    2.49
  -1   0 -30    4.41    2.93
   1  -1 -31   -1.34    2.35
   1  -1 -31    1.51    2.95
  -1  -1  31    3.89    2.35
  -1  -1  31    0.26    2.33
   1   1 -31    2.54    2.57
   1   1 -31   -2.42    3.07
  -1   1  31    1.90    2.16
  -1   1  31    1.06    2.21
   1  -1 -30   -4.87    2.76
   1  -1 -30    1.90    2.35
  -1  -1  30   -0.67    2.18
  -1  -1  30    3.91    2.30
   1   1 -30   -0.50    2.40
   1   1 -30   -0.05    2.85
  -1   1  30    3.02    2.04
  -1   1  30   -1.51    2.09
   1  -1 -29   -1.15    2.30
   1  -1 -29    1.70    2.85
  -1  -1  29    1.18    2.18
  -1  -1  29   -2.09    2.23
   1   1 -29    4.08    2.97
   1   1 -29   -0.53    2.35
  -1   1  29    4.17    2.11
  -1   1  29    1.97    2.02
   1  -1 -28    0.53    2.93
   1  -1 -28    0.82    2.26
  -1  -1  28    6.67    2.06
  -1  -1  28    0.31    2.47
   1   1 -28   -1.42    3.00
   1   1 -28   -0.43    2.21
  -1   1  28   -0.48    2.04
  -1   1  28    1.73    2.06
   1  -1 -27   -3.53    2.73
   1  -1 -27    2.09    2.21
  -1  -1  27    0.22    1.90
  -1  -1  27    2.88    2.16
   1   1 -27    2.52    2.30
   1   1 -27   -0.24    2.97
  -1   1  27    2.16    2.06
  -1   1  27   -1.75    1.85
   1  -1 -26    2.57    2.09
   1  -1 -26   -3.45    2.69
  -1  -1  26   -1.94    1.85
  -1  -1  26    2.35    2.28
   1   1 -26   -0.26    2.02
   1   1 -26   -4.39    2.71
  -1   1  26   -1.92    2.02
  -1   1  26   -0.91    1.85
   1  -1 -25   -0.07    2.04
  -1  -1  25    0.14    1.87
  -1  -1  25   -0.14    2.23
   1   1 -25    4.87    2.73
   1   1 -25   -0.82    1.94
  -1   1  25   -1.06    1.94
  -1   1  25    1.03    1.80
   1  -1 -24    2.57    2.81
   1  -1 -24   -2.14    1.73
  -1  -1  24   -0.05    2.33
  -1  -1  24   -1.01    1.70
   1   1 -24    1.27    1.85
   1   1 -24    2.16    2.76
  -1   1  24   -3.45    1.63
  -1   1  24    1.42    2.02
   1  -1 -23    3.84    1.78
   1  -1 -23    0.84    2.73
  -1  -1  23   -0.36    1.66
  -1  -1  23    2.90    2.30
   1   1 -23   -0.89    2.81
   1   1 -23   -0.14    1.85
  -1   1  23    0.19    1.75
  -1   1  23    0.17    2.11
   1  -1 -22    5.01    1.92
   1  -1 -22    5.42    2.88
  -1  -1  22    4.68    2.35
  -1  -1  22    3.38    1.73
   1   1 -22    6.09    1.92
   1   1 -22    5.01    2.78
  -1   1  22    4.05    1.66
  -1   1  22    6.79    2.28
  -1  -1  21   -1.27    1.61
  -1  -1  21    1.42    2.23
   1   1 -21    1.68    1.82
   1   1 -21   -1.85    2.71
   1  -1 -20    8.73    1.92
   1  -1 -20    0.17    2.71
  -1  -1  20    9.40    1.78
  -1  -1  20    8.11    2.33
   1   1 -20   10.32    2.02
   1   1 -20    6.12    2.78
  -1   1  20    4.22    2.23
  -1   1  20    5.57    1.85
   1  -1 -19   -3.26    2.57
   1  -1 -19    4.44    1.68
  -1  -1  19    2.61    1.63
  -1  -1  19    5.37    2.23
   1   1 -19    3.72    2.73
   1   1 -19    4.29    1.80
  -1   1  19    3.50    2.04
  -1   1  19    1.13    1.51
   1  -1 -18   26.53    3.05
   1  -1 -18   30.59    2.33
  -1   1  18   36.99    2.88
  -1   1  18   34.86    2.40
   1  -1 -17    6.50    1.54
   1  -1 -17   11.13    2.47
  -1  -1  17    2.93    2.11
  -1  -1  17    4.27    1.75
   1   1 -17    4.56    2.85
   1   1 -17    4.41    1.63
  -1   1  17    6.55    1.63
  -1   1  17    4.82    2.09
   1  -1 -16   29.70    2.11
   1  -1 -16   22.41    2.73
  -1  -1  16   28.62    2.78
  -1  -1  16   26.44    2.26
   1   1 -16   29.46    2.30
   1   1 -16   26.99    2.97
  -1   1  16   26.70    2.54
  -1   1  16   27.78    2.14
   1  -1 -15   13.05    1.70
   1  -1 -15   12.40    2.54
  -1  -1  15   12.52    1.78
  -1  -1  15   15.93    2.23
   1   1 -15   12.11    2.57
   1   1 -15   14.54    1.85
  -1   1  15   12.81    1.66
  -1   1  15    5.85    2.06
   1  -1 -14   50.52    3.45
   1  -1 -14   51.43    2.78
  -1  -1  14   55.70    3.55
  -1  -1  14   55.58    3.00
   1   1 -14   47.84    3.50
   1   1 -14   52.87    2.95
  -1   1  14   55.06    2.83
  -1   1  14   52.68    3.12
   1  -1 -13    4.58    2.21
   1  -1 -13    6.89    1.44
  -1  -1  13    3.84    2.09
  -1  -1  13    6.24    1.54
   1   1 -13    1.15    2.26
   1   1 -13    2.09    1.54
  -1   1  13    4.46    1.92
  -1   1  13    4.13    1.37
   1  -1 -12   17.94    1.63
   1  -1 -12   15.28    2.23
  -1  -1  12   17.61    2.38
  -1  -1  12   16.51    1.75
   1   1 -12   13.65    1.66
   1   1 -12   15.62    2.47
  -1   1  12   18.57    1.61
  -1   1  12   15.26    2.04
   1  -1 -11   17.54    1.54
   1  -1 -11   11.68    2.06
  -1  -1  11   15.79    1.66
  -1  -1  11   20.54    2.35
   1   1 -11   16.60    1.73
   1   1 -11   14.99    2.45
  -1   1  11   20.18    2.11
  -1   1  11   17.46    1.56
   1  -1 -10  392.95   15.62
   1  -1 -10  414.07   16.22
  -1  -1  10  410.95   16.36
  -1  -1  10  383.84   15.14
   1   1 -10  380.48   14.99
   1   1 -10  390.56   15.67
  -1   1  10  420.78   16.63
  -1   1  10  403.51   15.81
   1  -1  -9   74.94    3.31
   1  -1  -9   84.90    4.08
  -1  -1   9   74.25    3.72
  -1  -1   9   76.79    3.45
   1   1  -9   83.41    4.20
   1   1  -9   74.46    3.41
  -1   1   9   73.75    3.26
  -1   1   9   70.24    3.45
   1  -1  -8    4.34    1.10
   1  -1  -8    5.23    1.75
  -1  -1   8    5.21    1.25
  -1  -1   8    2.73    1.87
   1   1  -8    4.49    1.94
   1   1  -8    5.18    1.27
  -1   1   8    4.25    1.06
  -1   1   8    4.63    1.58
   1  -1  -7  161.21    6.65
   1  -1  -7  159.03    6.36
  -1  -1   7  156.41    6.57
  -1  -1   7  157.69    6.38
   1   1  -7  157.57    6.38
   1   1  -7  164.86    6.93
  -1   1   7  157.93    6.31
  -1   1   7  161.14    6.65
   1  -1  -6  727.37   28.21
   1  -1  -6  712.02   27.52
  -1  -1   6  712.74   27.61
  -1  -1   6  690.67   26.92
   1   1  -6  683.71   26.60
   1   1  -6  690.19   26.75
  -1   1   6  721.38   27.88
  -1   1   6  696.43   27.01
   1  -1  -5  243.02    9.48
   1  -1  -5  242.06    9.52
  -1  -1   5  237.69    9.50
  -1  -1   5  241.58    9.50
   1   1  -5  241.58    9.50
   1   1  -5  247.10    9.86
  -1   1   5  253.09    9.98
  -1   1   5  243.74    9.50
   1  -1  -4  184.29    7.27
   1  -1  -4  180.84    7.05
  -1  -1   4  171.00    6.91
  -1  -1   4  167.57    6.62
   1   1  -4  179.56    7.22
   1   1  -4  177.67    7.01
  -1   1   4  171.46    6.79
  -1   1   4  176.28    6.89
   1  -1  -3  149.05    5.81
   1  -1  -3  153.87    6.07
  -1  -1   3  142.24    5.61
  -1  -1   3  144.59    5.85
   1   1  -3  148.93    5.88
   1   1  -3  149.29    6.00
  -1   1   3  146.60    5.71
  -1   1   3  140.65    5.57
   1  -1  -2   74.27    2.93
  -1  -1   2   73.96    3.12
  -1  -1   2   76.14    3.05
   1   1  -2   77.54    3.21
   1   1  -2   76.19    3.07
  -1   1   2   67.48    2.69
  -1   1   2   79.41    3.19
   1  -1  -1    7.65    0.48
  -1  -1   1    8.83    0.55
  -1  -1   1    7.20    0.72
   1   1  -1    8.56    0.74
   1   1  -1    8.90    0.58
   1  -1   0  219.41    8.52
   1  -1   0  191.49    7.44
  -1  -1   0  192.50    7.51
  -1  -1   0  188.82    7.34
   1   1   0  198.42    7.70
   1   1   0  196.48    7.68
  -1   1   0  195.88    7.60
  -1   1   0  218.04    8.47
   1  -1   1  296.76   11.52
   1  -1   1  290.04   11.25
  -1  -1  -1  260.77   10.10
  -1  -1  -1  282.84   10.96
   1   1   1  258.61   10.00
   1   1   1  292.92   11.37
  -1   1  -1  294.12   11.42
  -1   1  -1  298.43   11.59
   1  -1   2  117.05    4.68
  -1  -1  -2  115.94    4.58
  -1  -1  -2  111.96    4.39
   1   1   2  111.84    4.41
   1   1   2  119.28    4.68
  -1   1  -2  112.75    4.51
  -1   1  -2  117.14    4.65
   1  -1   3   40.11    1.82
  -1  -1  -3   41.62    1.78
   1   1   3   45.22    1.92
   1   1   3   38.91    1.68
  -1   1  -3   38.41    1.80
  -1   1  -3   44.19    2.06
   1  -1   4  205.59    8.11
   1  -1   4  210.46    8.35
  -1  -1  -4  201.90    7.92
  -1  -1  -4  212.38    8.30
   1   1   4  213.70    8.35
   1   1   4  209.94    8.20
  -1   1  -4  209.74    8.28
  -1   1  -4  201.47    8.04
   1  -1   5   27.20    1.61
   1  -1   5   28.36    1.80
  -1  -1  -5   23.94    1.37
  -1  -1  -5   25.14    1.49
   1   1   5   24.11    1.32
   1   1   5   25.74    1.44
  -1   1  -5   26.34    1.56
  -1   1  -5   31.40    1.92
   1  -1   6   86.41    3.93
   1  -1   6   83.72    3.65
  -1  -1  -6   80.20    3.41
  -1  -1  -6   84.64    3.69
   1   1   6   88.81    3.72
   1   1   6   87.85    3.72
  -1   1  -6   82.98    3.81
  -1   1  -6   81.61    3.57
   1  -1   7   88.88    3.86
   1  -1   7   80.10    3.77
  -1  -1  -7   84.92    3.65
  -1  -1  -7   77.63    3.50
   1   1   7   74.46    3.29
   1   1   7   86.84    3.67
  -1   1  -7   75.28    3.62
  -1   1  -7   77.90    3.48
   1  -1   8  527.30   20.68
   1  -1   8  518.66   20.22
  -1  -1  -8  516.02   20.10
  -1  -1  -8  540.49   21.11
   1   1   8  532.58   20.73
   1   1   8  539.29   21.02
  -1   1  -8  559.21   21.93
  -1   1  -8  499.95   19.53
   1  -1   9  848.28   32.94
   1  -1   9  877.31   34.19
  -1  -1  -9  906.34   35.19
  -1  -1  -9  830.53   32.22
   1   1   9  918.09   35.60
   1   1   9  838.45   32.51
  -1   1  -9  829.81   32.24
  -1   1  -9  912.34   35.55
   1  -1  10  134.99    5.97
   1  -1  10  121.22    5.23
  -1  -1 -10  131.20    5.64
  -1  -1 -10  127.87    5.35
   1   1  10  127.22    5.33
   1   1  10  137.94    5.81
  -1   1 -10  125.61    5.40
  -1   1 -10  133.50    5.95
   1  -1  11  102.87    4.63
   1  -1  11  113.71    5.30
  -1  -1 -11  100.25    4.39
  -1  -1 -11  109.92    4.99
   1   1  11  111.55    4.92
   1   1  11   96.90    4.27
  -1   1 -11  114.55    5.40
  -1   1 -11   96.01    4.34
   1  -1  12  212.38    9.00
   1  -1  12  215.17    8.88
  -1  -1 -12  216.01    8.80
  -1  -1 -12  210.03    8.78
   1   1  12  218.16    8.88
   1   1  12  213.27    8.78
  -1   1 -12  213.87    8.78
  -1   1 -12  199.79    8.54
   1  -1  13   83.44    4.32
   1  -1  13   79.53    3.86
  -1  -1 -13   86.15    4.01
  -1  -1 -13   80.70    4.17
   1   1  13   82.89    3.84
   1   1  13   87.97    4.17
  -1   1 -13   80.44    3.93
  -1   1 -13   76.31    4.22
   1  -1  14    1.39    1.51
   1  -1  14    1.61    1.87
  -1  -1 -14   -0.62    1.99
  -1  -1 -14    0.82    1.51
   1   1  14    1.32    1.70
   1   1  14    2.69    1.44
  -1   1 -14    1.49    1.56
  -1   1 -14    3.21    2.16
   1  -1  15    2.97    1.97
   1  -1  15    0.60    1.63
  -1  -1 -15    2.21    1.97
  -1  -1 -15    4.08    1.56
   1   1  15    0.65    1.49
   1   1  15    4.92    1.80
  -1   1 -15    0.02    1.56
  -1   1 -15    2.69    2.11
   1  -1  16    2.14    1.70
   1  -1  16   -0.77    1.92
  -1  -1 -16    1.01    2.02
  -1  -1 -16   -3.21    1.54
   1   1  16    3.21    1.54
   1   1  16    1.63    1.82
  -1   1 -16    1.61    2.30
  -1   1 -16    1.18    1.63
  -1  -1 -17    0.29    1.63
   1   1  17   -0.02    1.42
   1   1  17    3.74    1.80
   1  -1  18   17.82    2.14
   1  -1  18   15.11    2.30
  -1  -1 -18   16.07    2.97
  -1  -1 -18   18.30    2.09
   1   1  18   12.71    1.78
   1   1  18   15.76    2.09
  -1   1 -18   13.75    2.14
   1  -1  19   13.07    1.85
   1  -1  19   17.68    2.40
  -1  -1 -19   13.79    2.06
  -1  -1 -19    7.32    2.95
   1   1  19   10.08    1.97
   1   1  19   13.15    2.09
  -1   1 -19    7.75    2.93
  -1   1 -19   12.02    2.16
   1  -1  20    6.26    1.80
   1  -1  20    7.34    2.14
  -1   1 -20    5.90    2.83
  -1   1 -20    7.17    2.04
   1  -1  21    4.77    2.04
   1  -1  21    3.79    1.73
  -1  -1 -21    2.81    3.00
  -1  -1 -21    2.14    2.16
   1   1  21    4.03    1.66
   1   1  21    3.53    1.87
  -1   1 -21    0.89    2.81
  -1   1 -21    2.11    1.94
   1  -1  22    0.74    2.04
   1  -1  22    0.74    1.66
  -1  -1 -22    3.48    1.92
  -1  -1 -22    0.43    2.78
   1   1  22    2.26    1.94
   1   1  22    1.01    1.66
   1  -1  23    0.89    1.99
   1  -1  23    3.26    1.75
  -1  -1 -23    0.91    1.90
  -1  -1 -23   -3.86    2.76
   1   1  23    0.17    2.09
   1   1  23    0.96    1.73
  -1   1 -23    1.99    1.97
  -1   1 -23    2.61    3.05
  -1  -1 -24   -0.72    2.64
  -1  -1 -24   -1.70    1.99
   1   1  24   -0.31    1.94
   1   1  24    0.24    1.68
  -1   1 -24   -0.67    2.83
  -1   1 -24    0.46    2.11
   1  -1  25    0.22    1.87
   1  -1  25   -0.65    2.04
  -1  -1 -25   -1.01    2.04
  -1  -1 -25    0.38    2.52
   1   1  25    2.42    1.78
   1   1  25   -1.61    1.90
  -1   1 -25    3.79    2.57
  -1   1 -25    1.22    2.11
   1  -1  26   -3.00    1.92
   1  -1  26   -0.72    1.90
  -1  -1 -26   -0.19    2.71
  -1  -1 -26    2.04    2.28
   1   1  26   -0.72    1.75
   1   1  26   -1.18    1.80
  -1   1 -26    2.28    2.88
  -1   1 -26    2.93    2.26
   1  -1  27   -1.85    2.09
   1  -1  27    0.29    1.94
  -1  -1 -27   -2.14    2.78
  -1  -1 -27    0.10    2.40
   1   1  27    1.99    1.92
   1   1  27   -0.74    1.75
  -1   1 -27    0.43    2.97
  -1   1 -27    2.09    2.30
   1  -1  28   -1.37    2.11
   1  -1  28   -4.82    2.16
  -1  -1 -28   -0.77    2.64
  -1  -1 -28    0.96    2.28
   1   1  28    1.54    2.06
   1   1  28   -0.98    1.87
  -1   1 -28   -3.74    2.42
  -1   1 -28   -5.23    2.85
   1  -1  29   -2.33    2.26
   1  -1  29    4.20    2.11
  -1  -1 -29    1.54    2.33
  -1  -1 -29   -0.10    2.66
   1   1  29    2.26    2.16
   1   1  29   -0.60    1.97
  -1   1 -29   -2.45    2.45
  -1   1 -29    0.17    2.64
   1  -1  30    1.49    2.28
   1  -1  30    0.07    2.28
  -1  -1 -30    1.22    2.45
  -1  -1 -30    2.61    2.88
   1   1  30   -0.19    2.06
   1   1  30    0.86    2.14
  -1   1 -30   -1.22    2.83
  -1   1 -30    2.16    2.54
   1  -2 -31   -0.48    2.35
   1  -2 -31   -1.01    2.76
  -1  -2  31    1.32    2.38
  -1  -2  31   -0.24    2.42
   1   2 -31    0.86    3.05
   1   2 -31    1.15    2.64
  -1   2  31    1.39    2.14
  -1   2  31    0.24    2.11
   1  -2 -30    2.47    2.88
   1  -2 -30    1.18    2.30
  -1  -2  30    1.97    2.30
  -1  -2  30    6.24    2.38
   1   2 -30    2.83    3.02
   1   2 -30   -1.13    2.52
  -1   2  30    6.31    2.16
  -1   2  30    5.28    1.99
   1  -2 -29   -6.12    2.76
   1  -2 -29   -0.05    2.30
  -1  -2  29   -4.92    2.28
  -1  -2  29    0.41    2.23
   1   2 -29    0.46    2.42
   1   2 -29   -1.92    2.83
  -1   2  29   -0.31    1.94
  -1   2  29   -2.97    1.87
   1  -2 -28    1.80    2.38
   1  -2 -28   -0.41    3.02
  -1  -2  28    0.26    2.26
  -1  -2  28   -1.54    2.18
   1   2 -28    1.37    2.40
   1   2 -28    0.48    2.97
  -1   2  28    0.34    2.02
  -1   2  28   -0.46    1.97
   1  -2 -27    4.27    2.83
   1  -2 -27    3.62    2.23
  -1  -2  27   -1.78    2.28
  -1  -2  27    2.33    1.85
   1   2 -27   -1.99    2.97
   1   2 -27    1.03    2.11
  -1   2  27    4.15    1.97
  -1   2  27    1.25    2.04
   1  -2 -26    1.58    2.71
   1  -2 -26    4.56    2.09
  -1  -2  26    2.14    2.38
  -1  -2  26    4.13    2.09
   1   2 -26    6.00    2.18
   1   2 -26    9.88    3.02
  -1   2  26    3.57    1.90
  -1   2  26    2.90    1.90
   1  -2 -25   -2.97    1.94
   1  -2 -25   -2.16    2.61
  -1  -2  25   -2.33    1.97
  -1  -2  25   -1.22    2.35
[truncated: 4,899,428 more chars]
